# Supplementary material for: Insights into Missense SNPs on Amyloidogenic Proteins
Source: Proteomes. 2025 Dec 2;13(4):64. doi: 10.3390/proteomes13040064 (PMC12736960; doi:10.3390/proteomes13040064)
Supplement: Supplementary file 1 [file proteomes-13-00064-s001.zip]

Archive with 2 entries (2 files):
- Data.xlsx
- Methods.pdf
