# Supplementary material for: Insights into Missense SNPs on Amyloidogenic Proteins
Source: Proteomes. 2025 Dec 2;13(4):64. doi: 10.3390/proteomes13040064 (PMC12736960; doi:10.3390/proteomes13040064)
Supplement: Supplementary file 1 [file proteomes-13-00064-s001.zip › Data.xlsx]

## Sheet: Contents
Table S1	Complete Dataset	msSNPs collected from all databases. Redundant msSNPs have been combined into one case. All msSNPs have been mapped on the Canonical sequence of UniProt
Table S2	Disease-msSNP Dataset	msSNPs collected from all databases which are associated with a phenotype related to amyloids. Redundant msSNPs have been combined into one case. All msSNPs have been mapped on the Canonical sequence of UniProt
Table S3	APRs-msSNP Dataset	msSNPs collected occuring in the aggregation prone regions of the proteins. Redundant msSNPs have been combined into one case. All msSNPs have been mapped on the Canonical sequence of UniProt
	Each table contains: The gene on which the msSNP was found, Ids from dbSNP, ClinVar and UniProt, The Substitution, The Clinical Significance and the Associated Phenotype.
	Each line represents a single msSNP

## Sheet: Table S1
Gene	rsid	Clinvar Accesion code	Uniprot id	Transition	Clinical Significance	Phenotype
ACTB	-	VCV001805821	-	T201I	Pathogenic	Baraitser-Winter syndrome 1
ACTB	-	VCV001718305	-	D292E	Uncertain	Baraitser-Winter syndrome 1
ACTB	-	VCV001710843	-	V134I	Uncertain	not provided
ACTB	-	VCV001708686	-	V247F	Uncertain	not provided
ACTB	-	VCV001708380	-	E57K	Uncertain	Increased nuchal translucency
ACTB	-	VCV001703850	-	M153R	Uncertain	Thrombocytopenia
ACTB	-	VCV001703499	-	S60R	Pathogenic	not provided
ACTB	rs1382720283	VCV001700883	-	I212V	Uncertain	not provided
ACTB	-	VCV001700136	-	V209L	Pathogenic	Baraitser-Winter syndrome 1
ACTB	-	VCV001699807	-	C257Y	Uncertain	not provided
ACTB	-	VCV001698347	-	E241K	Pathogenic	not provided|Baraitser-Winter syndrome 1
ACTB	-	VCV001698064	-	P130L	Uncertain	not provided
ACTB	-	VCV001696947	-	P130R	Uncertain	not provided
ACTB	-	VCV001695182	-	V159A	Pathogenic	not provided
ACTB	-	VCV001685500	-	M47I	Pathogenic	Baraitser-Winter syndrome 1
ACTB	-	VCV001684573	-	T249S	Uncertain	Baraitser-Winter syndrome 1
ACTB	-	VCV001684528	-	S271F	Uncertain	Baraitser-Winter syndrome 1
ACTB	-	VCV001676923	-	R183Q	Pathogenic	not provided
ACTB	-	VCV001508644	-	D80E	Uncertain	Baraitser-Winter syndrome 1
ACTB	-	VCV001501657	-	V247I	Uncertain	Baraitser-Winter syndrome 1
ACTB	-	VCV001474805	-	V96L	Uncertain	Baraitser-Winter syndrome 1
ACTB	-	VCV001390051	-	D184A	Uncertain	Baraitser-Winter syndrome 1
ACTB	-	VCV001385188	-	E276D	Uncertain	Baraitser-Winter syndrome 1
ACTB	-	VCV001344714	-	N111D	Pathogenic	Congenital smooth muscle hamartoma
ACTB	-	VCV001344713	-	G146S	Pathogenic	Congenital smooth muscle hamartoma
ACTB	-	VCV001344712	-	G146A	Pathogenic	Congenital smooth muscle hamartoma
ACTB	-	VCV001344711	-	Q137H	Pathogenic	Congenital smooth muscle hamartoma
ACTB	-	VCV001344710	-	R147S	Pathogenic	Congenital smooth muscle hamartoma
ACTB	-	VCV001334898	-	F200V	Pathogenic	Baraitser-Winter syndrome 1|Developmental malformations-deafness-dystonia syndrome
ACTB	-	VCV001334712	-	R147C	Pathogenic	Baraitser-Winter syndrome 1
ACTB	-	VCV001333774	-	V287A	Uncertain	Baraitser-Winter syndrome 1
ACTB	rs536327578	VCV001333448	-	G20D	Uncertain	Baraitser-Winter syndrome 1
ACTB	-	VCV001328552	-	R28Q	Pathogenic	Baraitser-Winter syndrome 1
ACTB	-	VCV001321972	-	D56Y	Pathogenic	Neurodevelopmental disorder
ACTB	-	VCV001320256	-	G48C	Pathogenic	Baraitser-Winter syndrome 1
ACTB	-	VCV001319338	-	V152M	Pathogenic	Baraitser-Winter syndrome 1
ACTB	-	VCV001310267	-	Q225E	Uncertain	not provided
ACTB	rs779839358	VCV001309667	-	P32S	Uncertain	not provided
ACTB	-	VCV001309165	-	M305T	Uncertain	not provided
ACTB	-	VCV001308773	-	N252D	Uncertain	not provided
ACTB	-	VCV001305456	-	E270D	Uncertain	not provided
ACTB	-	VCV001303897	-	H87Y	Uncertain	not provided
ACTB	-	VCV001301337	-	I71M	Uncertain	not specified
ACTB	rs1784814961	VCV001251980	-	T160A	Uncertain	Baraitser-Winter syndrome 1
ACTB	-	VCV001202044	-	T162A	Pathogenic	not provided
ACTB	-	VCV001200439	-	L349V	Pathogenic	not provided
ACTB	-	VCV001196724	-	Y53C	Pathogenic	Baraitser-Winter syndrome 1|Developmental malformations-deafness-dystonia syndrome|not provided
ACTB	-	VCV001193058	-	R196G	Pathogenic	not provided
ACTB	-	VCV001177327	-	W356R	Pathogenic	ACTB-related BAFopathy|not provided
ACTB	-	VCV001177326	-	R196L	Pathogenic	ACTB-related BAFopathy
ACTB	rs1373863123	VCV001177325	-	H40Y	Pathogenic	ACTB-related BAFopathy
ACTB	-	VCV001177309	-	D24N	Pathogenic	ACTB-related BAFopathy
ACTB	rs11546916	VCV001177308	-	A7V	Uncertain	ACTB-related BAFopathy
ACTB	-	VCV001066727	-	A108D	Pathogenic	Baraitser-Winter syndrome 1
ACTB	rs11546899	VCV001065516	VAR_048185	P243L	Uncertain	Baraitser-Winter syndrome 1/-
ACTB	rs1784799009	VCV001044904	-	R335P	Uncertain	Baraitser-Winter syndrome 1
ACTB	rs1784804578	VCV001029077	-	Y294D	Uncertain	Baraitser-Winter syndrome 1
ACTB	rs104894003	VCV000989344	-	R183G	Pathogenic	ACTB-related disorders
ACTB	rs1554329269	VCV000989343	-	G268C	Pathogenic	ACTB-related disorders
ACTB	rs145017784	VCV000986208	-	K215N	Uncertain	Inborn genetic diseases
ACTB	rs1784832645	VCV000985415	-	E57A	Uncertain	Inborn genetic diseases
ACTB	rs886041305	VCV000985391	-	I341V	Uncertain	Inborn genetic diseases
ACTB	rs1784808970	VCV000985268	-	A260E	Pathogenic	Inborn genetic diseases
ACTB	rs1784829584	VCV000985086	-	L110R	Uncertain	Inborn genetic diseases
ACTB	rs1784830795	VCV000982901	-	N92S	Uncertain	Baraitser-Winter syndrome 1
ACTB	rs1784803432	VCV000982395	-	D311H	Pathogenic	Baraitser-Winter syndrome 1
ACTB	rs1784841309	VCV000976684	-	D2Y	Pathogenic	Baraitser-Winter syndrome 1
ACTB	rs1784802825	VCV000976006	-	P322R	Pathogenic	Baraitser-Winter syndrome 1
ACTB	rs1784814819	VCV000973260	-	P164H	Pathogenic	Baraitser-Winter syndrome 1|Developmental malformations-deafness-dystonia syndrome
ACTB	rs1784832575	VCV000973113	-	A58V	Pathogenic	Intellectual disability
ACTB	rs1784814856	VCV000957167	-	P164S	Uncertain	Baraitser-Winter syndrome 1
ACTB	rs1784809823	VCV000950805	-	G245S	Uncertain	Baraitser-Winter syndrome 1
ACTB	rs1584263049	VCV000932625	-	D56N	Pathogenic	not provided
ACTB	rs759412044	VCV000930603	-	I75M	Uncertain	Baraitser-Winter syndrome 1
ACTB	rs1784829872	VCV000917875	-	P109S	Pathogenic	Baraitser-Winter syndrome 1|not provided
ACTB	rs1784839731	VCV000916078	-	D25N	Pathogenic	not provided
ACTB	rs1784813193	VCV000871390	-	E195K	Pathogenic	not provided
ACTB	rs1784799038	VCV000871389	-	R335C	Pathogenic	not provided
ACTB	rs1057518071	VCV000860924	-	R206W	Pathogenic	not provided|Baraitser-Winter syndrome 1
ACTB	rs587779769	VCV000828115	-	P70H	Uncertain	Baraitser-Winter syndrome 1
ACTB	rs1584261979	VCV000807362	-	R210C	Pathogenic	Baraitser-Winter syndrome 1
ACTB	rs755437923	VCV000638167	-	S60N	Pathogenic	Microcephaly|Abnormality of brain morphology|Short stature
ACTB	rs1584262037	VCV000636913	-	I192N	Uncertain	not provided
ACTB	-	VCV000620046	-	H73Q	Pathogenic	Developmental malformations-deafness-dystonia syndrome|Baraitser-Winter syndrome 1
ACTB	rs1562718646	VCV000591451	-	E361K	Uncertain	not provided
ACTB	rs1562720119	VCV000577358	-	A7T	Pathogenic	Intellectual disability|Baraitser-Winter syndrome 1
ACTB	rs1464535596	VCV000565729	-	T229M	Uncertain	Baraitser-Winter syndrome 1
ACTB	rs1562719872	VCV000561793	-	G42S	Pathogenic	Baraitser-Winter syndrome 1|not provided
ACTB	rs768401130	VCV000561747	-	I165M	Pathogenic	not provided
ACTB	rs1554329281	VCV000545067	-	P258L	Pathogenic	Inborn genetic diseases
ACTB	rs865913177	VCV000534590	-	G15A	Uncertain	Baraitser-Winter syndrome 1
ACTB	rs1554329317	VCV000522017	-	G197S	Pathogenic	Baraitser-Winter syndrome 1|Inborn genetic diseases|not provided
ACTB	rs769182426	VCV000521672	-	N296K	Pathogenic	Inborn genetic diseases
ACTB	rs1554329352	VCV000521314	-	I136V	Uncertain	Inborn genetic diseases
ACTB	rs1554329552	VCV000521266	-	H87D	Pathogenic	Inborn genetic diseases
ACTB	rs786205585	VCV000520411	-	H73Y	Pathogenic	Baraitser-Winter syndrome 1|Neurodevelopmental delay
ACTB	rs1554329646	VCV000466230	-	P38L	Pathogenic	Baraitser-Winter syndrome 1
ACTB	rs1554329554	VCV000451798	-	W86C	Pathogenic	not provided
ACTB	rs1554329216	VCV000449190	-	E276K	Pathogenic	Baraitser-Winter syndrome 1|not provided
ACTB	rs1554329331	VCV000446430	-	L176P	Pathogenic	Baraitser-Winter syndrome 1
ACTB	rs1554329516	VCV000438274	-	E117V	Pathogenic	Baraitser-Winter syndrome 1
ACTB	rs1554329113	VCV000438273	-	S338F	Pathogenic	Baraitser-Winter syndrome 1
ACTB	rs765265404	VCV000431099	-	E117D	Pathogenic	Baraitser-Winter syndrome 1
ACTB	rs1131691341	VCV000429359	-	E72G	Pathogenic	not provided
ACTB	rs202099951	VCV000426872	-	D187E	Uncertain	not provided
ACTB	rs1064796439	VCV000423458	-	D179H	Uncertain	not provided
ACTB	rs1064793444	VCV000418804	-	R210H	Pathogenic	Baraitser-Winter syndrome 1|ACTB-related BAFopathy|not provided
ACTB	rs587779772	VCV000418803	-	V103M	Uncertain	not provided
ACTB	rs1057524783	VCV000393092	-	G343D	Uncertain	not provided
ACTB	rs886041790	VCV000372965	-	W340C	Pathogenic	not provided
ACTB	rs1057518073	VCV000372917	-	T160I	Pathogenic	not provided
ACTB	rs1057518071	VCV000372914	-	R206G	Pathogenic	not provided
ACTB	rs1057517888	VCV000372616	-	R290C	Pathogenic	not provided
ACTB	rs886041309	VCV000279997	-	S348L	Pathogenic	not provided|Baraitser-Winter syndrome 1|Intellectual disability
ACTB	rs886041305	VCV000279990	-	I341L	Uncertain	not provided
ACTB	rs886041271	VCV000279943	-	S52F	Uncertain	not provided
ACTB	rs886041270	VCV000279942	-	R28G	Pathogenic	Baraitser-Winter syndrome 1|ACTB-related BAFopathy|not provided
ACTB	rs886041268	VCV000279940	-	G48D	Uncertain	not specified
ACTB	rs886041267	VCV000279939	-	V43M	Pathogenic	not provided
ACTB	rs886041266	VCV000279938	-	S199R	Pathogenic	not provided
ACTB	rs886039472	VCV000265318	-	R206Q	Pathogenic	Baraitser-Winter syndrome 1|not provided|Inborn genetic diseases|See cases
ACTB	rs1554329269	VCV000264642	-	G268R	Pathogenic	Baraitser-Winter syndrome 1
ACTB	rs368352689	VCV000218132	-	E364K	Uncertain	Thrombocytopenia
ACTB	rs797044950	VCV000208776	-	D179E	Pathogenic	Inborn genetic diseases|Baraitser-Winter syndrome 1
ACTB	rs786205585	VCV000191218	-	H73D	Pathogenic	not provided
ACTB	rs587780273	VCV000128262	-	A22T	Pathogenic	Baraitser-Winter syndrome 1
ACTB	rs587779777	VCV000127172	-	V209M	Pathogenic	not provided|ACTB-related BAFopathy|Baraitser-Winter syndrome 1
ACTB	rs587779776	VCV000127171	-	A204G	Pathogenic	Baraitser-Winter syndrome 1
ACTB	rs281875333	VCV000127170	-	R196S	Pathogenic	Baraitser-Winter syndrome 1
ACTB	rs587779775	VCV000127169	-	T149I	Pathogenic	Baraitser-Winter syndrome 1
ACTB	rs587779774	VCV000127168	-	T120I	Pathogenic	Baraitser-Winter syndrome 1
ACTB	rs587779773	VCV000127167	-	M119T	Pathogenic	Baraitser-Winter syndrome 1
ACTB	rs281875331	VCV000127166	-	N12H	Pathogenic	Baraitser-Winter syndrome 1
ACTB	rs587779772	VCV000127165	-	V103L	Uncertain	Baraitser-Winter syndrome
ACTB	rs587779771	VCV000127164	-	I75T	Pathogenic	not provided
ACTB	rs587779770	VCV000127163	-	G74S	Pathogenic	not provided|Baraitser-Winter syndrome 1
ACTB	rs587779769	VCV000127162	-	P70L	Pathogenic	not provided|Baraitser-Winter syndrome 1
ACTB	rs281875332	VCV000127161	-	L65F	Pathogenic	not provided
ACTB	rs397515470	VCV000066051	-	E117K	Pathogenic	Baraitser-Winter syndrome 1
ACTB	rs281875331	VCV000029602	VAR_067810	N12D	Pathogenic	Baraitser-Winter syndrome 1/Baraitser-Winter syndrome 1 (BRWS1) [MIM:243310]
ACTB	rs281875332	VCV000029601	VAR_067811	L65V	Pathogenic	Baraitser-Winter syndrome 1/Baraitser-Winter syndrome 1 (BRWS1) [MIM:243310]
ACTB	rs281875333	VCV000029600	VAR_067812	R196C	Pathogenic	not provided|Baraitser-Winter syndrome 1/Baraitser-Winter syndrome 1 (BRWS1) [MIM:243310]
ACTB	rs281875334	VCV000029599	VAR_067813	R196H	Pathogenic	not provided|Baraitser-Winter syndrome 1/Baraitser-Winter syndrome 1 (BRWS1) [MIM:243310]
ACTB	rs104894003	VCV000018275	VAR_030026	R183W	Pathogenic	Inborn genetic diseases|ACTB-related BAFopathy|not provided|Baraitser-Winter syndrome 1|Developmental malformations-deafness-dystonia syndrome/Dystonia, juvenile-onset (DJO) [MIM:607371]
ACTG1	-	VCV001810558	-	P333R	Uncertain	not provided
ACTG1	-	VCV001810303	-	H275R	Uncertain	Baraitser-winter syndrome 2|Autosomal dominant nonsyndromic hearing loss 20
ACTG1	-	VCV001806648	-	L142V	Uncertain	not provided
ACTG1	-	VCV001800935	-	I248V	Uncertain	not provided
ACTG1	-	VCV001723898	-	T162A	Uncertain	Baraitser-winter syndrome 2
ACTG1	-	VCV001718875	-	Q314R	Uncertain	Autosomal dominant nonsyndromic hearing loss 20|Baraitser-winter syndrome 2
ACTG1	-	VCV001717250	-	E276D	Uncertain	Autosomal dominant nonsyndromic hearing loss 20|Baraitser-winter syndrome 2
ACTG1	-	VCV001712330	-	T66I	Uncertain	Autosomal dominant nonsyndromic hearing loss 20
ACTG1	rs1555666492	VCV001711448	-	T297M	Uncertain	not provided
ACTG1	-	VCV001709674	-	D56N	Uncertain	Baraitser-winter syndrome 2
ACTG1	-	VCV001709112	-	G42S	Uncertain	Baraitser-winter syndrome 2
ACTG1	-	VCV001705652	-	M305T	Uncertain	Autosomal dominant nonsyndromic hearing loss 20
ACTG1	-	VCV001699119	-	A174T	Uncertain	Autosomal dominant nonsyndromic hearing loss 20
ACTG1	-	VCV001695886	-	G46C	Uncertain	not provided
ACTG1	rs538822936	VCV001690354	-	T77S	Uncertain	not provided
ACTG1	-	VCV001687657	-	H275L	Pathogenic	not provided
ACTG1	-	VCV001685234	-	S145F	Pathogenic	Autosomal dominant nonsyndromic hearing loss 20
ACTG1	-	VCV001683910	-	I165T	Uncertain	not provided
ACTG1	-	VCV001526065	-	M283T	Pathogenic	Autosomal dominant nonsyndromic hearing loss 20
ACTG1	-	VCV001494566	-	P130Q	Uncertain	Baraitser-winter syndrome 2|Autosomal dominant nonsyndromic hearing loss 20
ACTG1	-	VCV001493109	-	E195K	Uncertain	Baraitser-winter syndrome 2|Autosomal dominant nonsyndromic hearing loss 20
ACTG1	-	VCV001483014	-	S338W	Pathogenic	Baraitser-winter syndrome 2|Autosomal dominant nonsyndromic hearing loss 20
ACTG1	rs1555666818	VCV001467395	-	M132T	Uncertain	Autosomal dominant nonsyndromic hearing loss 20|Baraitser-winter syndrome 2
ACTG1	-	VCV001462182	-	S145A	Uncertain	Autosomal dominant nonsyndromic hearing loss 20|Baraitser-winter syndrome 2
ACTG1	-	VCV001445569	-	V54M	Uncertain	Autosomal dominant nonsyndromic hearing loss 20|Baraitser-winter syndrome 2
ACTG1	-	VCV001414248	-	M269I	Uncertain	Autosomal dominant nonsyndromic hearing loss 20|Baraitser-winter syndrome 2
ACTG1	-	VCV001387533	-	H87L	Uncertain	Autosomal dominant nonsyndromic hearing loss 20|Baraitser-winter syndrome 2
ACTG1	rs781968214	VCV001345334	-	T149A	Uncertain	Baraitser-winter syndrome 2|Autosomal dominant nonsyndromic hearing loss 20
ACTG1	-	VCV001333818	-	V219I	Uncertain	Baraitser-winter syndrome 2
ACTG1	-	VCV001333817	-	M153I	Pathogenic	Baraitser-winter syndrome 2
ACTG1	-	VCV001333682	-	R95C	Uncertain	Autosomal dominant nonsyndromic hearing loss 20
ACTG1	rs1555666484	VCV001315428	-	M305V	Uncertain	not provided
ACTG1	-	VCV001314228	-	A331T	Uncertain	not provided
ACTG1	-	VCV001313177	-	Q314E	Uncertain	not provided
ACTG1	-	VCV001312901	-	M269V	Uncertain	not provided
ACTG1	rs1555666640	VCV001308836	-	Y240H	Uncertain	not provided
ACTG1	-	VCV001308489	-	I175M	Uncertain	not provided|Autosomal dominant nonsyndromic hearing loss 20|Baraitser-winter syndrome 2
ACTG1	rs371967814	VCV001306975	-	A26V	Pathogenic	not provided
ACTG1	-	VCV001302950	-	T351A	Uncertain	not provided
ACTG1	-	VCV001300756	-	V287M	Uncertain	not provided|Autosomal dominant nonsyndromic hearing loss 20
ACTG1	rs782354322	VCV001299965	-	P307L	Uncertain	not provided
ACTG1	rs11549179	VCV001297686	-	S234F	Uncertain	not provided
ACTG1	-	VCV001176366	-	I212V	Uncertain	not provided
ACTG1	-	VCV001175712	-	T277I	Pathogenic	Autosomal dominant nonsyndromic hearing loss 20
ACTG1	-	VCV001174527	-	E276K	Pathogenic	Autosomal dominant nonsyndromic hearing loss 20
ACTG1	-	VCV001174523	-	R147H	Pathogenic	Autosomal dominant nonsyndromic hearing loss 20
ACTG1	rs1555667138	VCV001082397	-	V43A	Benign	Autosomal dominant nonsyndromic hearing loss 20|Baraitser-winter syndrome 2
ACTG1	-	VCV001065444	VAR_079849	P70L	Pathogenic	Baraitser-winter syndrome 2/-
ACTG1	-	VCV001065023	-	S281C	Uncertain	Hearing impairment
ACTG1	rs2031771459	VCV001029360	-	T162M	Uncertain	Baraitser-winter syndrome 2
ACTG1	rs2031775804	VCV001012294	-	R147C	Pathogenic	Baraitser-winter syndrome 2
ACTG1	rs2031766655	VCV000996564	-	D179Y	Uncertain	Lissencephaly
ACTG1	rs2031734005	VCV000986274	-	C285Y	Uncertain	Inborn genetic diseases
ACTG1	rs2031855864	VCV000985561	-	C17Y	Uncertain	Inborn genetic diseases
ACTG1	rs1555666658	VCV000985276	-	S232F	Uncertain	Inborn genetic diseases
ACTG1	rs2031770749	VCV000978237	-	I165V	Pathogenic	Autosomal dominant nonsyndromic hearing loss 20
ACTG1	rs267606630	VCV000871523	VAR_067824	K118N	Pathogenic	not provided/Deafness, autosomal dominant, 20 (DFNA20) [MIM:604717]
ACTG1	rs1598548614	VCV000864856	-	R206W	Pathogenic	not provided|Baraitser-winter syndrome 2
ACTG1	rs2031759596	VCV000813525	-	R210C	Pathogenic	Baraitser-winter syndrome 2
ACTG1	rs1362994447	VCV000808333	-	R183W	Pathogenic	not provided
ACTG1	rs1598551290	VCV000807364	-	P32S	Pathogenic	not provided|Autosomal dominant nonsyndromic hearing loss 20|Baraitser-winter syndrome 2|Autosomal dominant nonsyndromic hearing loss 20
ACTG1	rs1598548256	VCV000807363	-	P243L	Pathogenic	Baraitser-winter syndrome 2
ACTG1	rs281875327	VCV000803470	-	T203M	Pathogenic	Autosomal dominant nonsyndromic hearing loss 20
ACTG1	rs1598546921	VCV000689622	-	E334Q	Uncertain	Baraitser-winter syndrome 2
ACTG1	rs113262912	VCV000667399	-	E334D	Pathogenic	Rare genetic deafness
ACTG1	rs11549191	VCV000639093	-	P258L	Pathogenic	not provided|Baraitser-winter syndrome 2|Autosomal dominant nonsyndromic hearing loss 20
ACTG1	rs782088589	VCV000633502	-	L176V	Benign	not provided
ACTG1	rs1568062594	VCV000618510	-	H87Y	Uncertain	not provided
ACTG1	rs1568062708	VCV000561781	-	P70S	Uncertain	not provided
ACTG1	rs782124831	VCV000561768	-	A230V	Uncertain	not provided
ACTG1	rs1568060667	VCV000561712	-	K291R	Uncertain	not provided
ACTG1	rs782388764	VCV000561708	-	L94V	Uncertain	not provided
ACTG1	rs1568061110	VCV000561703	-	Q246L	Uncertain	not provided|Autosomal dominant nonsyndromic hearing loss 20|Baraitser-winter syndrome 2
ACTG1	rs1568062529	VCV000561398	-	E93K	Pathogenic	not provided
ACTG1	rs782047199	VCV000561397	-	I71M	Uncertain	not provided
ACTG1	rs1568060200	VCV000561396	-	R335C	Pathogenic	not provided|Autosomal dominant nonsyndromic hearing loss 20
ACTG1	rs1192977984	VCV000561395	-	S338L	Uncertain	not provided|Autosomal dominant nonsyndromic hearing loss 20
ACTG1	rs1555666509	VCV000546156	-	M283V	Pathogenic	not provided
ACTG1	rs1555666360	VCV000540214	-	S368F	Uncertain	Baraitser-winter syndrome 2|Autosomal dominant nonsyndromic hearing loss 20
ACTG1	rs781953399	VCV000522139	-	Y69C	Pathogenic	Inborn genetic diseases
ACTG1	rs1555667243	VCV000521162	-	G23R	Uncertain	Inborn genetic diseases
ACTG1	rs1555666392	VCV000520655	-	R335H	Pathogenic	Inborn genetic diseases|Neurodevelopmental delay|Baraitser-winter syndrome 2
ACTG1	rs1555666715	VCV000517300	-	R206Q	Pathogenic	Rare genetic deafness|Autosomal dominant nonsyndromic hearing loss 20|Baraitser-winter syndrome 2
ACTG1	rs781945750	VCV000505063	-	R183Q	Uncertain	not specified
ACTG1	rs1555666789	VCV000473006	-	M153V	Pathogenic	Autosomal dominant nonsyndromic hearing loss 20|Baraitser-winter syndrome 2
ACTG1	rs11549225	VCV000452404	-	A204G	Pathogenic	Baraitser-winter syndrome 2|not provided
ACTG1	rs1555666709	VCV000449191	-	R210H	Pathogenic	not provided|Baraitser-winter syndrome 2
ACTG1	rs1555666501	VCV000449184	-	R290C	Uncertain	not provided
ACTG1	rs1555666624	VCV000444419	-	R256Q	Uncertain	not provided
ACTG1	rs11549196	VCV000434079	-	A144T	Pathogenic	Baraitser-winter syndrome 2
ACTG1	rs1555666373	VCV000434078	-	A347S	Uncertain	not specified
ACTG1	rs11549231	VCV000432553	-	P32L	Uncertain	not provided
ACTG1	rs1057524703	VCV000392927	-	K213Q	Pathogenic	not provided
ACTG1	rs1057518673	VCV000374385	-	H40Y	Pathogenic	Baraitser-winter syndrome 2
ACTG1	rs1057518086	VCV000372937	-	G15R	Pathogenic	not provided
ACTG1	rs11549181	VCV000285803	-	A108V	Uncertain	not provided
ACTG1	rs886041873	VCV000280720	-	N252I	Uncertain	not provided
ACTG1	rs886041756	VCV000280578	-	D288G	Pathogenic	not provided
ACTG1	rs886041280	VCV000279955	-	M44K	Pathogenic	not provided
ACTG1	rs876657741	VCV000228433	-	Q137E	Uncertain	not specified
ACTG1	rs876657740	VCV000228432	-	T126I	Uncertain	not specified
ACTG1	rs782217473	VCV000228431	-	L346V	Uncertain	not specified|not provided
ACTG1	rs797044730	VCV000197198	-	A181V	Pathogenic	Inborn genetic diseases|not provided|Autosomal dominant nonsyndromic hearing loss 20
ACTG1	rs727504862	VCV000179428	-	A174G	Uncertain	not specified
ACTG1	rs727502882	VCV000162714	-	C285R	Uncertain	not specified
ACTG1	rs727502880	VCV000162710	-	T351P	Uncertain	not specified
ACTG1	rs587780275	VCV000128266	-	F200I	Pathogenic	Baraitser-winter syndrome 2
ACTG1	rs587780274	VCV000128265	-	A174S	Uncertain	not provided
ACTG1	rs281875330	VCV000068787	VAR_067825	I122V	Uncertain	not provided/Deafness, autosomal dominant, 20 (DFNA20) [MIM:604717]
ACTG1	rs281875329	VCV000029590	VAR_067819	R256W	Pathogenic	Baraitser-winter syndrome 2/Baraitser-Winter syndrome 2 (BRWS2) [MIM:614583]
ACTG1	rs281875328	VCV000029589	VAR_067818	R254W	Pathogenic	Baraitser-winter syndrome 2|Autosomal dominant nonsyndromic hearing loss 20|not provided|Baraitser-winter syndrome 2/Baraitser-Winter syndrome 2 (BRWS2) [MIM:614583]
ACTG1	rs281875327	VCV000029588	VAR_067817	T203K	Pathogenic	Baraitser-winter syndrome 2/Baraitser-Winter syndrome 2 (BRWS2) [MIM:614583]
ACTG1	rs11549190	VCV000029587	VAR_067815	A135V	Pathogenic	not provided/Baraitser-Winter syndrome 2 (BRWS2) [MIM:614583]
ACTG1	rs281875325	VCV000029586	VAR_067814	T120I	Pathogenic	Baraitser-winter syndrome 2|See cases/Baraitser-Winter syndrome 2 (BRWS2) [MIM:614583]
ACTG1	rs281875326	VCV000029585	VAR_067816	S155F	Pathogenic	Baraitser-winter syndrome 2/Baraitser-Winter syndrome 2 (BRWS2) [MIM:614583]
ACTG1	rs267606631	VCV000018322	VAR_067826	E241K	Pathogenic	Rare genetic deafness|not provided|Autosomal dominant nonsyndromic hearing loss 20|Hearing impairment/Deafness, autosomal dominant, 20 (DFNA20) [MIM:604717]
ACTG1	rs104894547	VCV000018320	VAR_032439	V370A	Pathogenic	Autosomal dominant nonsyndromic hearing loss 20/Deafness, autosomal dominant, 20 (DFNA20) [MIM:604717]
ACTG1	rs28999112	VCV000018319	VAR_032437	T278I	Pathogenic	Autosomal dominant nonsyndromic hearing loss 20|Baraitser-winter syndrome 2/Deafness, autosomal dominant, 20 (DFNA20) [MIM:604717]
ACTG1	rs104894546	VCV000018318	VAR_032436	P264L	Pathogenic	not provided/Deafness, autosomal dominant, 20 (DFNA20) [MIM:604717]
ACTG1	rs104894545	VCV000018317	VAR_032438	P332A	Pathogenic	Autosomal dominant nonsyndromic hearing loss 20/Deafness, autosomal dominant, 20 (DFNA20) [MIM:604717]
ACTG1	rs104894544	VCV000018316	VAR_032435	K118M	Pathogenic	Nonsyndromic genetic hearing loss|not provided/Deafness, autosomal dominant, 20 (DFNA20) [MIM:604717]
ACTG1	rs28999111	VCV000018315	VAR_032434	T89I	Pathogenic	Autosomal dominant nonsyndromic hearing loss 20/Deafness, autosomal dominant, 20 (DFNA20) [MIM:604717]
APOA1	rs867150319	VCV001794433	-	G89S	Uncertain	Cardiovascular phenotype
APOA1	rs1429610779	VCV001793226	-	E86K	Uncertain	Cardiovascular phenotype
APOA1	rs1186379024	VCV001789838	-	T78I	Uncertain	Cardiovascular phenotype
APOA1	-	VCV001782630	-	K64R	Uncertain	Cardiovascular phenotype
APOA1	-	VCV001773749	-	G50S	Uncertain	Cardiovascular phenotype
APOA1	rs766709243	VCV001760067	-	A256T	Uncertain	Cardiovascular phenotype
APOA1	rs368503162	VCV001757901	-	L242M	Uncertain	Cardiovascular phenotype
APOA1	rs1341492197	VCV001756824	-	L235V	Uncertain	Cardiovascular phenotype
APOA1	rs200394039	VCV001754560	-	T221S	Benign	Cardiovascular phenotype
APOA1	-	VCV001753541	-	E215K	Uncertain	Cardiovascular phenotype
APOA1	rs772355721	VCV001749522	-	D192E	Benign	Cardiovascular phenotype
APOA1	rs1162688133	VCV001749121	-	Y190C	Uncertain	Cardiovascular phenotype
APOA1	-	VCV001748231	-	T185M	Uncertain	Cardiovascular phenotype
APOA1	-	VCV001747282	-	V180A	Uncertain	Cardiovascular phenotype
APOA1	rs1418355699	VCV001746278	-	R175G	Uncertain	Cardiovascular phenotype
APOA1	rs1378347797	VCV001745466	-	E171K	Uncertain	Cardiovascular phenotype
APOA1	rs758509542	VCV001743841	VAR_000619	E163G	Uncertain	Cardiovascular phenotype/-
APOA1	rs1276491554	VCV001733864	-	P123S	Uncertain	Cardiovascular phenotype
APOA1	rs150243849	VCV001731004	VAR_000611	D113E	Uncertain	Cardiovascular phenotype/-
APOA1	rs1381602025	VCV001730297	-	S111N	Uncertain	Cardiovascular phenotype
APOA1	rs1223595170	VCV001720271	-	D25G	Uncertain	not provided
APOA1	-	VCV001715453	-	Y260C	Uncertain	not provided
APOA1	-	VCV001518572	-	A119S	Uncertain	not provided
APOA1	-	VCV001513939	-	V91L	Uncertain	Familial visceral amyloidosis, Ostertag type|Hypoalphalipoproteinemia, primary, 2|Hypoalphalipoproteinemia, primary, 2, intermediate|not provided
APOA1	-	VCV001501391	-	V43M	Uncertain	Familial visceral amyloidosis, Ostertag type|Hypoalphalipoproteinemia, primary, 2|Hypoalphalipoproteinemia, primary, 2, intermediate|Cardiovascular phenotype|not provided
APOA1	rs911528468	VCV001498557	-	L150I	Uncertain	not provided
APOA1	-	VCV001498310	-	V35M	Uncertain	not provided|Cardiovascular phenotype
APOA1	rs1591330027	VCV001477153	-	G153S	Uncertain	not provided
APOA1	-	VCV001472118	-	H223R	Uncertain	not provided
APOA1	rs921646982	VCV001461988	VAR_000613	D127N	Uncertain	not provided|Hypoalphalipoproteinemia, primary, 2, intermediate|Hypoalphalipoproteinemia, primary, 2|Familial visceral amyloidosis, Ostertag type/-
APOA1	rs1056422827	VCV001430668	-	E215Q	Uncertain	not provided
APOA1	-	VCV001423374	-	S82T	Uncertain	not provided
APOA1	rs371084971	VCV001410343	-	R19W	Uncertain	not provided
APOA1	-	VCV001389838	-	V45M	Uncertain	not provided
APOA1	rs1265273561	VCV001384478	-	A4V	Uncertain	not provided
APOA1	rs745829293	VCV001377171	-	M110I	Uncertain	not provided
APOA1	-	VCV001365173	-	M110V	Uncertain	not provided
APOA1	-	VCV001341582	-	D181G	Pathogenic	Hypoalphalipoproteinemia, primary, 2
APOA1	-	VCV001338197	VAR_000605	P27H	Uncertain	Cardiovascular phenotype|not specified|Hypoalphalipoproteinemia, primary, 2, intermediate|Hypoalphalipoproteinemia, primary, 2|Familial visceral amyloidosis, Ostertag type|not provided/-
APOA1	rs757011774	VCV001337838	-	F81Y	Uncertain	not specified|not provided
APOA1	rs766422306	VCV001311131	VAR_017017	T92I	Uncertain	not provided/-
APOA1	rs781353714	VCV001306552	-	A204V	Uncertain	not provided
APOA1	-	VCV001305499	-	A176T	Uncertain	not provided|Cardiovascular phenotype
APOA1	-	VCV001304677	-	R177P	Uncertain	not provided
APOA1	rs760566805	VCV001301313	-	V251D	Uncertain	Cardiovascular phenotype|not specified
APOA1	-	VCV001284381	-	L202P	Pathogenic	not provided
APOA1	-	VCV001172844	-	F95L	Uncertain	not specified
APOA1	rs372520221	VCV001163527	-	L99P	Pathogenic	Cardiovascular phenotype|not provided
APOA1	rs1591330034	VCV001163526	-	E152G	Uncertain	not provided
APOA1	rs750185173	VCV000928927	-	Y53C	Uncertain	not specified|Cardiovascular phenotype|not provided
APOA1	rs1439470829	VCV000915860	-	G209S	Uncertain	Chronic kidney disease
APOA1	rs373545875	VCV000880419	-	V43L	Benign	Hypoalphalipoproteinemia, primary, 1|Familial visceral amyloidosis, Ostertag type
APOA1	rs199759119	VCV000879223	-	S60A	Pathogenic	Familial visceral amyloidosis, Ostertag type|Hypoalphalipoproteinemia, primary, 1|Cardiovascular phenotype|not provided
APOA1	rs1941530805	VCV000878622	-	T226M	Uncertain	Hypoalphalipoproteinemia, primary, 1|Familial visceral amyloidosis, Ostertag type
APOA1	rs778560581	VCV000632642	-	T14M	Uncertain	Cardiovascular phenotype|not specified|Hypoalphalipoproteinemia, primary, 1|Familial visceral amyloidosis, Ostertag type|not provided
APOA1	rs750125257	VCV000302510	-	V10M	Pathogenic	not provided|Cardiovascular phenotype|Hypoalphalipoproteinemia, primary, 1|Familial visceral amyloidosis, Ostertag type
APOA1	rs746314593	VCV000302509	-	A39V	Uncertain	Familial visceral amyloidosis, Ostertag type|Hypoalphalipoproteinemia, primary, 1
APOA1	rs12718465	VCV000302507	VAR_025445	A61T	Benign	not provided|Hypoalphalipoproteinemia, primary, 2, intermediate|not specified|Cardiovascular phenotype|Hypoalphalipoproteinemia, primary, 2|Familial visceral amyloidosis, Ostertag type|Hypoalphalipoproteinemia, primary, 1/-
APOA1	rs138407155	VCV000302506	-	F95Y	Pathogenic	not specified|Cardiovascular phenotype|Familial visceral amyloidosis, Ostertag type|Hypoalphalipoproteinemia, primary, 1|not provided
APOA1	rs574061789	VCV000302505	-	E152K	Pathogenic	Cardiovascular phenotype|Familial High Density Lipoprotein Deficiency|Familial visceral amyloidosis, Ostertag type|not provided
APOA1	rs769548576	VCV000302504	-	E160D	Uncertain	Familial visceral amyloidosis, Ostertag type|Hypoalphalipoproteinemia, primary, 1
APOA1	rs757899657	VCV000302503	-	S166R	Pathogenic	Cardiovascular phenotype|not provided|Familial visceral amyloidosis, Ostertag type|Hypoalphalipoproteinemia, primary, 1
APOA1	rs140770089	VCV000302502	-	A188S	Pathogenic	Cardiovascular phenotype|Familial visceral amyloidosis, Ostertag type|not specified|Hypoalphalipoproteinemia, primary, 1|not provided
APOA1	rs121912730	VCV000017934	VAR_083312	A199P	Pathogenic	Familial visceral amyloidosis, Ostertag type/Amyloidosis 8 (AMYL8) [MIM:105200]
APOA1	rs121912729	VCV000017933	VAR_083311	L198S	Pathogenic	Familial visceral amyloidosis, Ostertag type/Amyloidosis 8 (AMYL8) [MIM:105200]
APOA1	rs387906571	VCV000017932	VAR_083310	R173P	Pathogenic	Amyloidosis, cardiac and cutaneous/Amyloidosis 8 (AMYL8) [MIM:105200]
APOA1	rs28931575	VCV000017931	-	L114P	Pathogenic	Amyloidosis, cardiac and cutaneous
APOA1	rs121912727	VCV000017929	VAR_021362	V180E	Pathogenic	Apolipoprotein A-I deficiency/-
APOA1	rs121912726	VCV000017928	-	W74R	Pathogenic	Familial visceral amyloidosis, Ostertag type
APOA1	rs121912724	VCV000017923	VAR_000610	L84R	Pathogenic	Familial visceral amyloidosis, Ostertag type/Amyloidosis 8 (AMYL8) [MIM:105200]
APOA1	rs28929476	VCV000017920	VAR_000608	R34L	Uncertain	not provided|Hypoalphalipoproteinemia, primary, 2, intermediate|Hypoalphalipoproteinemia, primary, 2|Familial visceral amyloidosis, Ostertag type/-
APOA1	rs28931574	VCV000017917	VAR_000609	G50R	Pathogenic	Hypoalphalipoproteinemia, primary, 2, intermediate|Hypoalphalipoproteinemia, primary, 2|Familial visceral amyloidosis, Ostertag type/Amyloidosis 8 (AMYL8) [MIM:105200]
APOA1	rs121912722	VCV000017916	VAR_000623	P189R	Pathogenic	Apolipoprotein A-I deficiency/-
APOA1	rs121912721	VCV000017915	VAR_000607	P28R	Uncertain	not provided/-
APOA1	rs121912720	VCV000017914	VAR_000606	P27R	Pathogenic	APOLIPOPROTEIN A-I (MUNSTER3C)/-
APOA1	rs121912718	VCV000017913	VAR_000618	E160K	Pathogenic	APOLIPOPROTEIN A-I (NORWAY)/-
APOA1	rs121912717	VCV000017912	VAR_000625	E222K	Uncertain	Hypoalphalipoproteinemia, primary, 2|Familial visceral amyloidosis, Ostertag type|not provided/-
APOA1	rs121912719	VCV000017910	VAR_000620	P167R	Pathogenic	APOLIPOPROTEIN A-I (GIESSEN)/-
APOA1	rs28931573	VCV000017909	VAR_000624	R197C	Pathogenic	APOLIPOPROTEIN A-I (MILANO)/-
APOA1	rs1490305966	VCV001500563	-	S79F	Uncertain	not provided|Cardiovascular phenotype
APOA1	rs1315705365	VCV001487468	-	D44N	Uncertain	not provided
APOA2	rs1666183842	VCV000929173	-	A98D	Uncertain	not specified
APOA2	rs1666185995	VCV000876338	-	K77Q	Uncertain	Apolipoprotein A-II deficiency
APOA2	rs142522492	VCV000874371	-	V41M	Uncertain	Apolipoprotein A-II deficiency
APOA4	-	VCV001669462	-	T367A	Benign	not provided
APOA4	rs201861136	VCV001664529	VAR_000631	E185K	Benign	not provided/-
APOA4	rs12721041	VCV001629479	VAR_000626	V13M	Benign	not provided/-
APOA4	rs12721043	VCV001601220	VAR_000629	A161S	Benign	not provided/-
APOA4	rs147610191	VCV001570135	-	N127K	Benign	not provided
APOA4	-	VCV001524279	-	V336M	Uncertain	not provided
APOA4	-	VCV001515243	-	G311R	Uncertain	not provided
APOA4	rs113263292	VCV001488302	-	A333V	Uncertain	not provided
APOA4	rs184083285	VCV001442461	-	V274M	Uncertain	not provided
APOA4	rs142050734	VCV001415839	-	R200C	Uncertain	not provided
APOA4	-	VCV001370221	-	E382G	Uncertain	not provided
APOA4	-	VCV001351610	-	A161T	Uncertain	not provided
APOA4	-	VCV001268136	VAR_000628	S147N	Benign	not provided/-
APOA4	rs675	VCV001245704	VAR_000636	T367S	Benign	not provided/-
APOA4	rs146353487	VCV000710015	-	S353A	Benign	not provided
APOA4	rs121909576	VCV000017907	VAR_000633	E250K	Uncertain	APOLIPOPROTEIN A-IV RARE VARIANT, APOA4*3/-
APOA4	rs5110	VCV000017905	VAR_000637	Q380H	Benign	not provided/-
APOC2	-	VCV001798269	-	G99A	Uncertain	Cardiovascular phenotype
APOC2	rs925487251	VCV001794025	-	I88L	Uncertain	Cardiovascular phenotype
APOC2	rs202190413	VCV001791964	-	R4G	Uncertain	Cardiovascular phenotype
APOC2	rs778175608	VCV001784134	-	V67I	Uncertain	Cardiovascular phenotype
APOC2	rs750370010	VCV001777009	-	A55T	Uncertain	Cardiovascular phenotype
APOC2	rs144145394	VCV001758714	-	Q25K	Uncertain	Cardiovascular phenotype
APOC2	rs994371401	VCV001756057	-	T23I	Uncertain	Cardiovascular phenotype
APOC2	rs200404502	VCV001754953	-	P34L	Uncertain	Cardiovascular phenotype
APOC2	rs750459826	VCV001747123	-	R4Q	Uncertain	Cardiovascular phenotype
APOC2	-	VCV001746700	-	F18V	Uncertain	Cardiovascular phenotype
APOC2	-	VCV001744708	-	G2R	Uncertain	Cardiovascular phenotype
APOC2	rs148343756	VCV001591835	-	T3I	Pathogenic	not provided|Cardiovascular phenotype
APOC2	rs150887575	VCV001530932	-	V12I	Benign	not provided
APOC2	rs147242592	VCV000894242	-	D29N	Uncertain	Familial apolipoprotein C-II deficiency
APOC2	rs886054485	VCV000329455	-	E101K	Uncertain	Familial apolipoprotein C-II deficiency
APOC2	rs120074115	VCV000002583	VAR_000640	W48R	Pathogenic	APOLIPOPROTEIN C-II (WAKAYAMA)|Familial apolipoprotein C-II deficiency/Hyperlipoproteinemia 1B (HLPP1B) [MIM:207750]
APOC2	rs120074114	VCV000002581	VAR_000639	K41T	Pathogenic	not provided|Familial apolipoprotein C-II deficiency/-
APOC2	rs120074112	VCV000002579	-	M1V	Pathogenic	APOLIPOPROTEIN C-II (PARIS)|Familial apolipoprotein C-II deficiency
APOC2	rs5126	VCV000002573	VAR_000642	K77Q	Benign	Cardiovascular phenotype|not specified|not provided|Familial apolipoprotein C-II deficiency/-
APOC3	-	VCV001803900	-	Q54R	Uncertain	Apolipoprotein c-III deficiency
APOC3	rs201803883	VCV001803817	-	V50M	Uncertain	Apolipoprotein c-III deficiency
APOC3	rs1591326474	VCV001778941	-	Q58K	Uncertain	Cardiovascular phenotype
APOC3	-	VCV001778729	-	Q57H	Uncertain	Cardiovascular phenotype
APOC3	rs963060587	VCV001757171	-	E24K	Uncertain	Cardiovascular phenotype
APOC3	rs942960138	VCV001744431	-	T40A	Uncertain	Cardiovascular phenotype
APOC3	rs571476926	VCV001737833	-	L14F	Uncertain	Cardiovascular phenotype
APOC3	rs764157867	VCV001722343	-	V91I	Uncertain	not specified
APOC3	rs149707394	VCV001473970	-	D65N	Uncertain	not provided
APOC3	-	VCV001384940	-	L29F	Uncertain	not provided
APOC3	rs147210663	VCV000139561	-	A43T	Pathogenic	Cardiovascular phenotype|not provided
APOC3	rs121918382	VCV000017903	VAR_000643	K78E	Pathogenic	Apolipoprotein c-III deficiency/Hyperalphalipoproteinemia 2 (HALP2) [MIM:614028]
APOC3	rs121918381	VCV000017902	VAR_000644	T94A	Pathogenic	Apolipoprotein C-III, nonglycosylated/-
APOC2	rs5122	VCV000002582	VAR_000641	E60K	Benign	Cardiovascular phenotype|not provided/-
APP	-	VCV001695025	-	K155R	Uncertain	not provided
APP	rs147485129	VCV001695024	-	E246K	Uncertain	not provided
APP	-	VCV001690879	-	R397G	Uncertain	See cases
APP	-	VCV001678345	-	V742I	Uncertain	not provided
APP	-	VCV001677990	-	C62Y	Uncertain	not provided
APP	-	VCV001525891	-	R488C	Uncertain	Alzheimer disease
APP	rs768238394	VCV001522518	-	P484S	Uncertain	Alzheimer disease|Alzheimer disease type 1|Cerebral amyloid angiopathy, APP-related
APP	rs199549173	VCV001521134	-	R469H	Uncertain	Alzheimer disease
APP	-	VCV001519517	-	A553V	Uncertain	Alzheimer disease
APP	rs1265765015	VCV001502417	-	R585K	Uncertain	Alzheimer disease
APP	rs766455623	VCV001498011	-	T761A	Uncertain	Alzheimer disease
APP	-	VCV001496049	-	N195D	Uncertain	Alzheimer disease
APP	rs200159151	VCV001491754	-	T274A	Uncertain	Alzheimer disease
APP	rs774281569	VCV001484099	-	H44Y	Uncertain	Alzheimer disease
APP	-	VCV001480877	-	G756D	Uncertain	Alzheimer disease
APP	-	VCV001472472	-	D244E	Uncertain	Alzheimer disease
APP	-	VCV001462927	-	R397K	Uncertain	Alzheimer disease
APP	-	VCV001440537	-	Y762F	Uncertain	Alzheimer disease
APP	rs748980864	VCV001434207	-	E605G	Uncertain	Alzheimer disease
APP	rs765301301	VCV001421584	-	L597W	Uncertain	Alzheimer disease
APP	-	VCV001418572	-	R359Q	Uncertain	Alzheimer disease
APP	-	VCV001414989	-	G322S	Uncertain	Alzheimer disease
APP	-	VCV001414335	-	N422H	Uncertain	Alzheimer disease
APP	rs1162419578	VCV001413498	-	R468C	Uncertain	Alzheimer disease
APP	rs200587958	VCV001412556	-	R488H	Uncertain	Alzheimer disease
APP	-	VCV001409975	-	N660Y	Uncertain	Alzheimer disease
APP	-	VCV001400176	-	A358P	Uncertain	Alzheimer disease
APP	rs369990738	VCV001397412	-	P485L	Uncertain	Alzheimer disease
APP	-	VCV001377814	-	D617N	Uncertain	Alzheimer disease
APP	rs201466202	VCV001372949	-	R527Q	Uncertain	Alzheimer disease
APP	rs201668897	VCV001371948	-	E404Q	Uncertain	Alzheimer disease
APP	-	VCV001364178	-	K178R	Uncertain	Alzheimer disease
APP	rs752361848	VCV001359826	-	E674Q	Uncertain	Alzheimer disease
APP	rs767211549	VCV001357645	-	L7V	Uncertain	Alzheimer disease
APP	rs778495527	VCV001357546	-	E583G	Uncertain	Alzheimer disease
APP	rs754790092	VCV001354243	-	A592V	Uncertain	Alzheimer disease
APP	-	VCV001342870	-	T719P	Pathogenic	Alzheimer disease type 1
APP	rs572842823	VCV001315088	-	M671L	Uncertain	not provided
APP	-	VCV001307352	-	V551M	Uncertain	Alzheimer disease|not provided
APP	rs1381242897	VCV001305617	-	K751N	Uncertain	not provided
APP	rs182162117	VCV001299705	-	R470H	Uncertain	Cerebral amyloid angiopathy, APP-related
APP	-	VCV001298879	-	I716M	Pathogenic	not provided
APP	rs755703063	VCV001256564	-	E380K	Uncertain	not provided
APP	rs913925398	VCV001102353	-	A15V	Benign	Alzheimer disease
APP	rs202070273	VCV001038313	-	R16W	Uncertain	Alzheimer disease
APP	rs141331202	VCV001035036	-	V375I	Uncertain	Alzheimer disease
APP	rs202218688	VCV001028288	-	R306H	Pathogenic	not specified|Alzheimer disease
APP	rs771964280	VCV001026799	-	P639H	Uncertain	Alzheimer disease
APP	rs199586073	VCV001021854	-	V562I	Uncertain	Alzheimer disease
APP	rs532382285	VCV001005334	-	G101D	Uncertain	Alzheimer disease
APP	rs2061787725	VCV000994777	-	R116H	Uncertain	not provided
APP	rs1334791875	VCV000963922	-	A400V	Uncertain	Alzheimer disease
APP	rs2038156127	VCV000932452	-	L688V	Uncertain	not provided
APP	rs759517529	VCV000899123	-	E192K	Uncertain	Alzheimer disease
APP	rs2038161468	VCV000899060	-	M671T	Uncertain	Alzheimer disease
APP	rs139819006	VCV000898004	-	A235V	Pathogenic	Alzheimer disease|Cerebral amyloid angiopathy, APP-related
APP	rs750279232	VCV000898003	-	D243N	Uncertain	Alzheimer disease
APP	rs2044360130	VCV000898002	-	G251S	Uncertain	Alzheimer disease
APP	rs1371336849	VCV000898001	-	Q294R	Uncertain	Alzheimer disease
APP	rs1569014114	VCV000897923	-	K725N	Uncertain	Alzheimer disease
APP	rs200978018	VCV000896374	-	R328W	Pathogenic	not specified|not provided|Alzheimer disease
APP	rs955517095	VCV000894989	-	R16Q	Uncertain	Alzheimer disease|Cerebral amyloid angiopathy, APP-related|Alzheimer disease type 1
APP	rs767201930	VCV000894932	-	K510N	Uncertain	Alzheimer disease
APP	rs145371658	VCV000894930	-	P584R	Uncertain	Alzheimer disease
APP	rs773379255	VCV000894929	-	L597V	Uncertain	Alzheimer disease
APP	rs200103591	VCV000870542	-	D248N	Pathogenic	Early-onset dementia of unclear type|Alzheimer disease
APP	rs1260561215	VCV000851473	-	S346Y	Uncertain	Cerebral amyloid angiopathy, APP-related|Alzheimer disease type 1|Alzheimer disease
APP	rs200769792	VCV000836798	-	V576I	Uncertain	Alzheimer disease
APP	rs200727285	VCV000798148	-	G342S	Benign	Alzheimer disease|not provided
APP	rs557227002	VCV000789927	-	T297M	Benign	not provided|Alzheimer disease
APP	rs200088099	VCV000729651	-	T600M	Benign	Alzheimer disease
APP	rs151188448	VCV000705909	-	V76I	Benign	not specified|not provided|Alzheimer disease
APP	rs202198008	VCV000704999	-	T276S	Benign	Alzheimer disease|not provided
APP	rs200347552	VCV000657080	-	R100W	Uncertain	Alzheimer disease
APP	rs201045185	VCV000653874	-	A344T	Uncertain	Alzheimer disease
APP	rs1358953437	VCV000649787	-	D427V	Uncertain	Alzheimer disease
APP	rs749453173	VCV000645976	-	L364F	Uncertain	Alzheimer disease|Primary degenerative dementia of the Alzheimer type, presenile onset
APP	rs1601237753	VCV000644611	-	R268K	Uncertain	Alzheimer disease
APP	rs201269325	VCV000638317	-	G709S	Pathogenic	Alzheimer disease|Cerebral amyloid angiopathy, APP-related|Hereditary cerebral hemorrhage with amyloidosis
APP	rs1555893907	VCV000585431	-	V629A	Uncertain	not provided
APP	rs140304729	VCV000585430	-	E599K	Benign	not provided|Alzheimer disease
APP	rs200268317	VCV000585428	-	R486Q	Uncertain	not provided
APP	rs200487832	VCV000585427	-	R418P	Uncertain	not provided
APP	rs1231783932	VCV000546904	-	N164S	Uncertain	not provided
APP	rs1555902848	VCV000521455	-	Q502P	Uncertain	Inborn genetic diseases
APP	rs950592627	VCV000446856	-	Q95E	Uncertain	not specified|Alzheimer disease
APP	rs63750064	VCV000446855	-	D678H	Pathogenic	not provided
APP	rs1057524107	VCV000391496	-	R359P	Uncertain	not provided
APP	rs886056997	VCV000339651	-	L41V	Uncertain	Alzheimer disease
APP	rs145081708	VCV000339645	-	S198P	Pathogenic	Alzheimer disease|not specified|not provided
APP	rs149995579	VCV000339644	-	A201V	Uncertain	Alzheimer disease
APP	rs746313873	VCV000339642	-	V225A	Uncertain	Cerebral amyloid angiopathy, APP-related|Alzheimer disease type 1|Alzheimer disease
APP	rs886056994	VCV000339635	-	L548V	Uncertain	Alzheimer disease
APP	rs886056993	VCV000339634	-	A555V	Uncertain	Alzheimer disease
APP	rs199887707	VCV000339632	-	V604M	Pathogenic	Alzheimer disease
APP	rs112263157	VCV000339631	-	S614G	Benign	not specified|Alzheimer disease|Cerebral amyloid angiopathy, APP-related|Alzheimer disease type 1
APP	rs63750151	VCV000098242	-	K724N	Uncertain	not provided
APP	rs63751122	VCV000098241	VAR_010109	L723P	Uncertain	not provided/Alzheimer disease 1 (AD1) [MIM:104300]
APP	rs63750851	VCV000098240	-	I716T	Uncertain	not provided
APP	rs63750868	VCV000098238	-	V715A	Uncertain	not provided
APP	rs1800557	VCV000098237	VAR_000018	A713V	Uncertain	Alzheimer disease/-
APP	rs63750064	VCV000098236	VAR_044424	D678N	Uncertain	not provided/Alzheimer disease 1 (AD1) [MIM:104300]
APP	rs63749953	VCV000098235	-	H677R	Pathogenic	not provided
APP	rs63750847	VCV000037145	-	A673T	Uncertain	Alzheimer disease, protection against
APP	rs193922916	VCV000018106	-	A673V	Pathogenic	Alzheimer disease
APP	rs63750264	VCV000018105	VAR_014219	V717L	Pathogenic	not provided/Alzheimer disease 1 (AD1) [MIM:104300]
APP	rs63750921	VCV000018103	VAR_032276	L705V	Pathogenic	CEREBRAL AMYLOID ANGIOPATHY, APP-RELATED, PIEDMONT VARIANT/Cerebral amyloid angiopathy, APP-related (CAA-APP) [MIM:605714]
APP	rs63750643	VCV000018102	VAR_032277	T714A	Pathogenic	Alzheimer disease type 1/Alzheimer disease 1 (AD1) [MIM:104300]
APP	rs63749810	VCV000018101	VAR_014217	D694N	Pathogenic	not provided|Alzheimer disease/Cerebral amyloid angiopathy, APP-related (CAA-APP) [MIM:605714]
APP	rs63750973	VCV000018100	VAR_014218	T714I	Pathogenic	Alzheimer disease type 1/Alzheimer disease 1 (AD1) [MIM:104300]
APP	rs63750579	VCV000018099	VAR_014216	E693K	Pathogenic	ABeta amyloidosis, Italian type/Cerebral amyloid angiopathy, APP-related (CAA-APP) [MIM:605714]
APP	rs63751039	VCV000018098	VAR_014215	E693G	Pathogenic	Alzheimer disease type 1|ABeta amyloidosis, Arctic type/Alzheimer disease 1 (AD1) [MIM:104300]
APP	rs63750734	VCV000018097	VAR_010108	V715M	Pathogenic	not provided/Alzheimer disease 1 (AD1) [MIM:104300]
APP	rs63750399	VCV000018096	VAR_000020	I716V	Pathogenic	not provided/Alzheimer disease 1 (AD1) [MIM:104300]
APP	rs63750363	VCV000018095	VAR_010107	E665D	Uncertain	not provided/-
APP	rs63750066	VCV000018094	VAR_000019	A713T	Pathogenic	Primary degenerative dementia of the Alzheimer type, presenile onset|not provided|Cerebral amyloid angiopathy, APP-related|Alzheimer disease/Alzheimer disease 1 (AD1) [MIM:104300]
APP	rs63750671	VCV000018091	VAR_000016	A692G	Pathogenic	ABetaA21G amyloidosis|Alzheimer disease type 1/Alzheimer disease 1 (AD1) [MIM:104300]
APP	rs63749964	VCV000018090	VAR_000022	V717G	Pathogenic	not provided/Alzheimer disease 1 (AD1) [MIM:104300]
APP	rs63750264	VCV000018089	VAR_000023	V717F	Pathogenic	Alzheimer disease|not provided/Alzheimer disease 1 (AD1) [MIM:104300]
APP	rs63750264	VCV000018088	VAR_000021	V717I	Pathogenic	not provided|Alzheimer disease type 1|Alzheimer disease|Alzheimer disease type 1|Cerebral amyloid angiopathy, APP-related/Alzheimer disease 1 (AD1) [MIM:104300]
APP	rs63750579	VCV000018087	VAR_000017	E693Q	Pathogenic	Cerebral amyloid angiopathy, APP-related|Alzheimer disease/Cerebral amyloid angiopathy, APP-related (CAA-APP) [MIM:605714]
B2M	rs1204151497	VCV001512065	-	E36K	Uncertain	Hypoproteinemia, hypercatabolic
B2M	-	VCV001494121	-	V105M	Uncertain	Hypoproteinemia, hypercatabolic
B2M	rs148494241	VCV001479725	-	D54N	Uncertain	Hypoproteinemia, hypercatabolic
B2M	rs1196771735	VCV001468686	-	G17D	Uncertain	Hypoproteinemia, hypercatabolic
B2M	rs778103494	VCV001408274	-	T93N	Uncertain	Hypoproteinemia, hypercatabolic|Familial visceral amyloidosis, Ostertag type|Hypoproteinemia, hypercatabolic
B2M	rs372078625	VCV001399008	-	K114Q	Uncertain	Hypoproteinemia, hypercatabolic|Familial visceral amyloidosis, Ostertag type|Hypoproteinemia, hypercatabolic
B2M	-	VCV001379541	-	I21V	Uncertain	Hypoproteinemia, hypercatabolic
B2M	rs765817584	VCV001011724	-	R3C	Uncertain	Hypoproteinemia, hypercatabolic
B2M	rs1304731273	VCV000841336	-	V29F	Uncertain	Hypoproteinemia, hypercatabolic
B2M	rs368160918	VCV000534623	-	S2F	Uncertain	Hypoproteinemia, hypercatabolic
B2M	rs1057519879	VCV000376372	-	M1R	Pathogenic	Neoplasm of the large intestine|Multiple myeloma|Squamous cell lung carcinoma|Squamous cell carcinoma of the head and neck|Ovarian serous cystadenocarcinoma|Malignant melanoma of skin|Non-Hodgkin lymphoma|Lung adenocarcinoma|Gastric adenocarcinoma|Small cell lung carcinoma
B2M	rs1057519879	VCV000376371	-	M1T	Pathogenic	Malignant melanoma of skin|Non-Hodgkin lymphoma|Neoplasm of the large intestine|Multiple myeloma|Squamous cell carcinoma of the head and neck|Ovarian serous cystadenocarcinoma|Small cell lung carcinoma|Lung adenocarcinoma|Gastric adenocarcinoma|Squamous cell lung carcinoma
B2M	rs1023835002	VCV000376370	-	M1L	Pathogenic	Squamous cell lung carcinoma|Neoplasm of the large intestine|Multiple myeloma|Non-Hodgkin lymphoma|Lung adenocarcinoma|Squamous cell carcinoma of the head and neck|Ovarian serous cystadenocarcinoma|Malignant melanoma of skin|Small cell lung carcinoma|Gastric adenocarcinoma
B2M	rs1023835002	VCV000376369	-	M1V	Pathogenic	Malignant melanoma of skin|Multiple myeloma|Non-Hodgkin lymphoma|Squamous cell carcinoma of the head and neck|Ovarian serous cystadenocarcinoma|Gastric adenocarcinoma|Neoplasm of the large intestine|Small cell lung carcinoma|Lung adenocarcinoma|Squamous cell lung carcinoma
B2M	rs1057519877	VCV000376368	-	M1I	Pathogenic	Gastric adenocarcinoma|Neoplasm of the large intestine|Multiple myeloma|Malignant melanoma of skin|Squamous cell lung carcinoma|Non-Hodgkin lymphoma|Lung adenocarcinoma|Ovarian serous cystadenocarcinoma|Small cell lung carcinoma|Squamous cell carcinoma of the head and neck
B2M	rs398122820	VCV000031907	VAR_076691	D96N	Pathogenic	Non-Hodgkin lymphoma/Amyloidosis 8 (AMYL8) [MIM:105200]
B2M	rs104894481	VCV000017740	VAR_030660	A11P	Uncertain	Hypoproteinemia, hypercatabolic/Immunodeficiency 43 (IMD43) [MIM:241600]
CDSN	rs33941312	VCV001567401	VAR_022641	S401G	Benign	not provided/-
CDSN	rs375368228	VCV001551918	-	L509P	Benign	not provided
CDSN	-	VCV001544053	VAR_022616	N143S	Benign	not provided/-
CDSN	-	VCV001518678	-	S123C	Uncertain	not provided
CDSN	rs142573570	VCV001499054	-	S159G	Uncertain	not provided
CDSN	-	VCV001461513	-	G130R	Uncertain	not provided
CDSN	rs1043716279	VCV001388026	-	G482S	Uncertain	not provided
CDSN	rs7742033	VCV001321061	VAR_022637	L56F	Benign	not provided/-
CDSN	-	VCV001307196	-	G523R	Uncertain	not provided
CDSN	rs3095318	VCV001244640	VAR_022615	M18L	Benign	not provided/-
CDSN	rs1042127	VCV001236988	VAR_022619	S408A	Benign	not provided/-
CDSN	rs9501054	VCV001234343	-	G409V	Benign	not provided
CDSN	rs746319078	VCV001184405	-	S80N	Uncertain	Peeling skin syndrome 1
CDSN	rs761952633	VCV001049998	-	S92F	Uncertain	not provided
CDSN	rs747535254	VCV001049878	-	D290E	Uncertain	not provided
CDSN	rs201876916	VCV001027849	-	P447L	Uncertain	Hypotrichosis 2
CDSN	rs117951780	VCV000802196	-	S453N	Benign	Peeling skin syndrome 1|not provided
CDSN	rs150846158	VCV000788855	-	S434R	Benign	not provided
CDSN	rs193021253	VCV000747840	-	G383D	Benign	not provided
CDSN	rs200396521	VCV000732113	-	S151C	Benign	not provided
CDSN	rs144038841	VCV000732112	-	S152R	Benign	not provided
CDSN	rs148393062	VCV000716865	-	N179S	Benign	not provided
CDSN	rs75843924	VCV000711440	-	G86S	Benign	not provided
CDSN	rs768301621	VCV000634463	-	R497H	Uncertain	not specified
CDSN	rs1554338499	VCV000450354	-	S392P	Uncertain	not provided
CDSN	rs145583110	VCV000391650	-	A483T	Benign	not specified|not provided
CST3	rs141643699	VCV001670876	-	T142A	Benign	not provided
CST3	rs202145575	VCV001337079	-	A72S	Benign	not specified
CST3	rs574152075	VCV000719121	-	R79S	Benign	not provided
CST3	rs200245337	VCV000714896	-	G30S	Benign	not provided
CST3	rs1064039	VCV000005635	VAR_011893	A25T	Benign	Age related macular degeneration 11|Hereditary cerebral amyloid angiopathy, Icelandic type|not specified|not provided/Macular degeneration, age-related, 11 (ARMD11) [MIM:611953]
CST3	rs28939068	VCV000005634	VAR_002207	L94Q	Pathogenic	Hereditary cerebral amyloid angiopathy, Icelandic type/Amyloidosis 6 (AMYL6) [MIM:105150]
CTSK	rs750609110	VCV001683244	-	G79R	Uncertain	not specified
CTSK	rs201086925	VCV001584563	-	V6F	Benign	not provided
CTSK	-	VCV001521355	-	G146A	Pathogenic	not provided
CTSK	-	VCV001516217	-	G176A	Uncertain	not provided
CTSK	-	VCV001515620	-	T128I	Uncertain	not provided
CTSK	rs587638055	VCV001475911	-	L309F	Pathogenic	not provided
CTSK	rs768562170	VCV001465525	-	E208D	Uncertain	not provided
CTSK	-	VCV001434189	-	F326V	Uncertain	not provided
CTSK	rs1332783199	VCV001409673	-	D266Y	Uncertain	not provided
CTSK	rs201772791	VCV001403119	-	D272N	Uncertain	not provided|Pyknodysostosis
CTSK	-	VCV001403033	-	D169N	Uncertain	not provided
CTSK	-	VCV001332840	-	W50G	Pathogenic	Pyknodysostosis
CTSK	-	VCV001303089	-	E85G	Uncertain	not provided
CTSK	-	VCV001301984	-	I249N	Pathogenic	Pyknodysostosis
CTSK	rs201315936	VCV001082561	-	E173D	Benign	not provided
CTSK	rs200870056	VCV001066193	-	R46Q	Pathogenic	not provided
CTSK	rs202055627	VCV001050778	-	G3E	Benign	not provided
CTSK	-	VCV000983497	-	H276R	Pathogenic	Pyknodysostosis
CTSK	-	VCV000981510	-	K295T	Uncertain	Pyknodysostosis
CTSK	-	VCV000981508	-	G303R	Pathogenic	Pyknodysostosis
CTSK	-	VCV000981507	-	F186L	Pathogenic	Pyknodysostosis
CTSK	rs1654042476	VCV000977220	-	T183P	Pathogenic	Pyknodysostosis
CTSK	rs199919553	VCV000962917	-	I249T	Pathogenic	Pyknodysostosis|not provided
CTSK	rs200515162	VCV000875489	-	E229K	Uncertain	Pyknodysostosis
CTSK	rs1571123333	VCV000801542	-	H276Y	Pathogenic	Pyknodysostosis
CTSK	rs190892496	VCV000712808	-	D272E	Benign	not provided
CTSK	rs1309902734	VCV000664665	-	V168A	Uncertain	not provided
CTSK	rs762780994	VCV000649051	-	C318Y	Pathogenic	Abnormality of the skeletal system|not provided|Pyknodysostosis
CTSK	rs1571123285	VCV000642214	-	V278D	Uncertain	not provided
CTSK	rs773116784	VCV000592964	-	G319C	Uncertain	not provided
CTSK	rs770343722	VCV000556867	-	D250G	Uncertain	Pyknodysostosis
CTSK	rs1553197383	VCV000555205	-	R122Q	Uncertain	Pyknodysostosis
CTSK	rs762212949	VCV000553629	-	Q88P	Uncertain	not specified|Pyknodysostosis
CTSK	rs371277428	VCV000553560	-	R46W	Pathogenic	not provided|Pyknodysostosis
CTSK	rs778368118	VCV000551777	-	M1I	Pathogenic	Pyknodysostosis
CTSK	rs747914097	VCV000550003	-	R193W	Uncertain	Pyknodysostosis
CTSK	rs781168584	VCV000522671	-	R193Q	Uncertain	not specified|Pyknodysostosis
CTSK	rs1057517252	VCV000371412	-	L9P	Pathogenic	Pyknodysostosis
CTSK	rs375958814	VCV000370960	-	R312G	Pathogenic	Pyknodysostosis
CTSK	rs771768736	VCV000292588	-	N39Y	Uncertain	Pyknodysostosis
CTSK	rs201446793	VCV000292587	-	I57V	Pathogenic	not provided|Pyknodysostosis
CTSK	rs886045274	VCV000292585	-	P164T	Uncertain	Pyknodysostosis
CTSK	rs774888582	VCV000292584	-	N184S	Uncertain	Pyknodysostosis
CTSK	rs183135762	VCV000292581	-	S271N	Uncertain	Pyknodysostosis
CTSK	rs868112062	VCV000286620	-	Y181H	Pathogenic	not specified|not provided
CTSK	rs29001685	VCV000008426	VAR_006726	L309P	Pathogenic	not provided|Pyknodysostosis/Pycnodysostosis (PKND) [MIM:265800]
CTSK	rs74315305	VCV000008424	VAR_015738	G79E	Pathogenic	Pyknodysostosis/Pycnodysostosis (PKND) [MIM:265800]
CTSK	rs74315304	VCV000008423	VAR_015739	A277V	Pathogenic	Pyknodysostosis/Pycnodysostosis (PKND) [MIM:265800]
CTSK	rs74315302	VCV000008421	VAR_006725	G146R	Pathogenic	Inborn genetic diseases|not provided|Pyknodysostosis/Pycnodysostosis (PKND) [MIM:265800]
DYSF	-	VCV001809644	-	L1647F	Uncertain	not provided
DYSF	-	VCV001806853	-	C1685S	Uncertain	not provided
DYSF	rs1198533657	VCV001806852	-	N1004K	Uncertain	not provided
DYSF	rs781763944	VCV001806851	-	L875M	Uncertain	not provided
DYSF	rs887047044	VCV001805674	-	L2049F	Uncertain	Autosomal recessive limb-girdle muscular dystrophy type 2B
DYSF	-	VCV001804745	-	E1763D	Uncertain	not specified
DYSF	-	VCV001717415	-	F1790S	Uncertain	Qualitative or quantitative defects of dysferlin
DYSF	-	VCV001715219	-	K1593E	Uncertain	Qualitative or quantitative defects of dysferlin
DYSF	-	VCV001713869	-	I1603V	Uncertain	Qualitative or quantitative defects of dysferlin
DYSF	rs749240847	VCV001709729	-	T925S	Uncertain	Autosomal recessive limb-girdle muscular dystrophy type 2B
DYSF	-	VCV001708554	-	M1932K	Uncertain	Autosomal recessive limb-girdle muscular dystrophy type 2B
DYSF	-	VCV001708552	-	H1753R	Uncertain	Autosomal recessive limb-girdle muscular dystrophy type 2B
DYSF	rs148171293	VCV001708549	-	R1096S	Uncertain	Autosomal recessive limb-girdle muscular dystrophy type 2B
DYSF	-	VCV001708546	-	E1009G	Uncertain	Autosomal recessive limb-girdle muscular dystrophy type 2B
DYSF	-	VCV001698871	-	L376P	Pathogenic	Autosomal recessive limb-girdle muscular dystrophy type 2B
DYSF	rs528386282	VCV001678554	-	R204Q	Uncertain	Autosomal recessive limb-girdle muscular dystrophy type 2B
DYSF	rs372297758	VCV001677047	-	R1155C	Uncertain	not specified
DYSF	rs144383140	VCV001536995	-	T1622K	Benign	Qualitative or quantitative defects of dysferlin
DYSF	rs144636654	VCV001532369	-	M968L	Benign	Qualitative or quantitative defects of dysferlin
DYSF	-	VCV001525577	-	P1400S	Uncertain	Qualitative or quantitative defects of dysferlin
DYSF	rs369341163	VCV001525221	-	A1166S	Uncertain	Qualitative or quantitative defects of dysferlin
DYSF	-	VCV001524625	-	V500I	Uncertain	Qualitative or quantitative defects of dysferlin
DYSF	rs1400538817	VCV001524393	-	P58T	Uncertain	Qualitative or quantitative defects of dysferlin
DYSF	rs749094860	VCV001523677	-	G898D	Uncertain	Qualitative or quantitative defects of dysferlin
DYSF	rs765366281	VCV001521905	-	S638R	Uncertain	Qualitative or quantitative defects of dysferlin
DYSF	rs927765259	VCV001521208	-	D1446N	Uncertain	Qualitative or quantitative defects of dysferlin
DYSF	-	VCV001520487	-	G56D	Uncertain	Qualitative or quantitative defects of dysferlin
DYSF	rs911341473	VCV001519330	-	N40Y	Uncertain	Qualitative or quantitative defects of dysferlin
DYSF	-	VCV001515960	-	E1031G	Uncertain	Qualitative or quantitative defects of dysferlin|Miyoshi muscular dystrophy 1|Autosomal recessive limb-girdle muscular dystrophy type 2B|Distal myopathy with anterior tibial onset
DYSF	rs763604611	VCV001513475	-	D304G	Uncertain	Qualitative or quantitative defects of dysferlin|Autosomal recessive limb-girdle muscular dystrophy type 2B
DYSF	rs752689148	VCV001510740	-	R959Q	Pathogenic	Qualitative or quantitative defects of dysferlin
DYSF	-	VCV001508701	-	T17A	Uncertain	Qualitative or quantitative defects of dysferlin
DYSF	-	VCV001508646	-	W320S	Pathogenic	Qualitative or quantitative defects of dysferlin
DYSF	rs1289536335	VCV001505875	-	S324L	Uncertain	Qualitative or quantitative defects of dysferlin
DYSF	-	VCV001505069	-	M1344I	Uncertain	Qualitative or quantitative defects of dysferlin
DYSF	rs773859302	VCV001504301	-	M626V	Uncertain	Qualitative or quantitative defects of dysferlin
DYSF	-	VCV001503167	-	V1366L	Uncertain	Qualitative or quantitative defects of dysferlin
DYSF	rs758389756	VCV001502990	-	V1856M	Uncertain	Qualitative or quantitative defects of dysferlin
DYSF	-	VCV001497724	-	L1944V	Uncertain	Qualitative or quantitative defects of dysferlin
DYSF	rs374705038	VCV001496735	-	D1455E	Uncertain	Qualitative or quantitative defects of dysferlin
DYSF	rs544993852	VCV001494500	-	F1481L	Uncertain	Qualitative or quantitative defects of dysferlin
DYSF	rs763205852	VCV001492966	-	R2020H	Uncertain	Qualitative or quantitative defects of dysferlin
DYSF	rs149617331	VCV001491619	-	R1039Q	Pathogenic	Qualitative or quantitative defects of dysferlin
DYSF	-	VCV001486366	-	L1081F	Uncertain	Qualitative or quantitative defects of dysferlin
DYSF	rs761584106	VCV001485074	-	D327E	Uncertain	Qualitative or quantitative defects of dysferlin
DYSF	-	VCV001483856	-	V1612A	Uncertain	Qualitative or quantitative defects of dysferlin
DYSF	-	VCV001479476	-	G2005D	Uncertain	Qualitative or quantitative defects of dysferlin
DYSF	rs1417696397	VCV001478928	-	C1245Y	Uncertain	Qualitative or quantitative defects of dysferlin
DYSF	rs752848496	VCV001478555	-	R639C	Uncertain	Qualitative or quantitative defects of dysferlin
DYSF	-	VCV001477580	-	A375V	Uncertain	Qualitative or quantitative defects of dysferlin
DYSF	-	VCV001477434	-	P1575R	Uncertain	Qualitative or quantitative defects of dysferlin
DYSF	rs1478546068	VCV001475959	-	N43T	Uncertain	Qualitative or quantitative defects of dysferlin
DYSF	rs554800123	VCV001475934	-	G1136S	Uncertain	Qualitative or quantitative defects of dysferlin
DYSF	-	VCV001473956	-	C1522S	Uncertain	Qualitative or quantitative defects of dysferlin
DYSF	rs767637508	VCV001473551	-	G30R	Uncertain	Qualitative or quantitative defects of dysferlin
DYSF	-	VCV001472163	-	F2063L	Uncertain	Qualitative or quantitative defects of dysferlin
DYSF	-	VCV001470402	-	P1741L	Uncertain	Qualitative or quantitative defects of dysferlin
DYSF	-	VCV001469577	-	I795M	Uncertain	Qualitative or quantitative defects of dysferlin
DYSF	rs1328959597	VCV001469528	-	T185I	Uncertain	Qualitative or quantitative defects of dysferlin
DYSF	-	VCV001467517	-	L352V	Uncertain	Qualitative or quantitative defects of dysferlin
DYSF	-	VCV001467192	-	M1562L	Uncertain	Qualitative or quantitative defects of dysferlin
DYSF	rs1257277890	VCV001462438	-	P1874A	Uncertain	Qualitative or quantitative defects of dysferlin
DYSF	rs998546221	VCV001460794	-	A596S	Uncertain	Qualitative or quantitative defects of dysferlin
DYSF	-	VCV001447721	-	E866Q	Uncertain	Qualitative or quantitative defects of dysferlin
DYSF	rs757123788	VCV001447586	-	K1187R	Uncertain	Qualitative or quantitative defects of dysferlin
DYSF	-	VCV001446576	-	I254S	Uncertain	Qualitative or quantitative defects of dysferlin
DYSF	rs148489131	VCV001446546	-	G1105E	Uncertain	Qualitative or quantitative defects of dysferlin
DYSF	rs1291667876	VCV001445651	-	E1238K	Uncertain	Qualitative or quantitative defects of dysferlin
DYSF	-	VCV001444196	-	M2073V	Pathogenic	Qualitative or quantitative defects of dysferlin
DYSF	-	VCV001443877	-	G1136C	Uncertain	Qualitative or quantitative defects of dysferlin
DYSF	rs1553556062	VCV001442763	-	Y1034C	Uncertain	Qualitative or quantitative defects of dysferlin
DYSF	rs142160134	VCV001439240	-	S1943C	Uncertain	Qualitative or quantitative defects of dysferlin
DYSF	-	VCV001438998	-	D395N	Uncertain	Qualitative or quantitative defects of dysferlin
DYSF	rs776487688	VCV001438674	-	R589K	Uncertain	Qualitative or quantitative defects of dysferlin
DYSF	rs375071568	VCV001437442	-	R370Q	Uncertain	Miyoshi muscular dystrophy 1|Autosomal recessive limb-girdle muscular dystrophy type 2B|Distal myopathy with anterior tibial onset|Qualitative or quantitative defects of dysferlin
DYSF	rs775578484	VCV001435744	-	N1930T	Uncertain	Qualitative or quantitative defects of dysferlin
DYSF	rs770518944	VCV001435572	-	A245T	Uncertain	Qualitative or quantitative defects of dysferlin
DYSF	rs761301098	VCV001435536	-	P136S	Uncertain	Qualitative or quantitative defects of dysferlin
DYSF	-	VCV001435518	-	H762R	Uncertain	Qualitative or quantitative defects of dysferlin
DYSF	rs936655959	VCV001433820	-	G909S	Uncertain	Qualitative or quantitative defects of dysferlin
DYSF	-	VCV001433380	-	K33R	Uncertain	Qualitative or quantitative defects of dysferlin|not provided
DYSF	-	VCV001431417	-	P1799L	Uncertain	Qualitative or quantitative defects of dysferlin
DYSF	-	VCV001430510	-	T1261K	Uncertain	Qualitative or quantitative defects of dysferlin
DYSF	-	VCV001430197	-	E1099G	Uncertain	Qualitative or quantitative defects of dysferlin
DYSF	rs764161356	VCV001429142	-	E1388D	Uncertain	Qualitative or quantitative defects of dysferlin
DYSF	-	VCV001422821	-	A1891V	Uncertain	Qualitative or quantitative defects of dysferlin
DYSF	-	VCV001421385	-	E566D	Uncertain	Qualitative or quantitative defects of dysferlin
DYSF	-	VCV001420726	-	R1581G	Uncertain	Qualitative or quantitative defects of dysferlin
DYSF	rs776495155	VCV001419951	-	L1101Q	Uncertain	Qualitative or quantitative defects of dysferlin
DYSF	rs781670260	VCV001418281	-	T1507I	Uncertain	Qualitative or quantitative defects of dysferlin
DYSF	-	VCV001417608	-	V659M	Uncertain	Qualitative or quantitative defects of dysferlin
DYSF	rs764429879	VCV001417287	-	P2021L	Uncertain	Qualitative or quantitative defects of dysferlin
DYSF	rs777701226	VCV001416622	-	R1697H	Uncertain	Qualitative or quantitative defects of dysferlin
DYSF	rs977005248	VCV001416424	-	T154A	Uncertain	Qualitative or quantitative defects of dysferlin
DYSF	rs755517171	VCV001416180	-	S1127Y	Uncertain	Qualitative or quantitative defects of dysferlin
DYSF	-	VCV001415146	-	P731L	Uncertain	Qualitative or quantitative defects of dysferlin
DYSF	rs1328741092	VCV001412547	-	D974E	Uncertain	Qualitative or quantitative defects of dysferlin
DYSF	rs768637531	VCV001410968	-	L899H	Uncertain	Qualitative or quantitative defects of dysferlin
DYSF	rs1042441672	VCV001409880	-	E531G	Uncertain	Qualitative or quantitative defects of dysferlin
DYSF	-	VCV001406827	-	F1873L	Uncertain	Qualitative or quantitative defects of dysferlin
DYSF	rs767304788	VCV001403745	-	Y526C	Uncertain	Qualitative or quantitative defects of dysferlin
DYSF	-	VCV001402966	-	T973I	Uncertain	Qualitative or quantitative defects of dysferlin
DYSF	-	VCV001401447	-	I433N	Uncertain	Qualitative or quantitative defects of dysferlin
DYSF	rs925176602	VCV001401049	-	D2017A	Uncertain	Qualitative or quantitative defects of dysferlin
DYSF	rs747351345	VCV001399053	-	N1913S	Uncertain	Qualitative or quantitative defects of dysferlin
DYSF	-	VCV001398809	-	P1592S	Uncertain	Qualitative or quantitative defects of dysferlin
DYSF	-	VCV001398064	-	S1924P	Uncertain	Qualitative or quantitative defects of dysferlin
DYSF	-	VCV001397878	-	E1766Q	Uncertain	Qualitative or quantitative defects of dysferlin
DYSF	-	VCV001397311	-	L1548M	Uncertain	Qualitative or quantitative defects of dysferlin
DYSF	-	VCV001397121	-	L106P	Uncertain	Qualitative or quantitative defects of dysferlin
DYSF	rs1235452257	VCV001396075	-	C1942Y	Uncertain	Qualitative or quantitative defects of dysferlin
DYSF	rs146382803	VCV001394898	-	H196N	Uncertain	Qualitative or quantitative defects of dysferlin
DYSF	rs759748127	VCV001394884	-	G1744S	Uncertain	Qualitative or quantitative defects of dysferlin
DYSF	-	VCV001391110	-	Y2065F	Uncertain	Qualitative or quantitative defects of dysferlin
DYSF	rs773560454	VCV001389819	-	D1912E	Uncertain	Qualitative or quantitative defects of dysferlin
DYSF	-	VCV001388935	-	D974H	Uncertain	Qualitative or quantitative defects of dysferlin
DYSF	rs780035723	VCV001388680	-	W924G	Uncertain	Qualitative or quantitative defects of dysferlin
DYSF	rs1000486931	VCV001388349	-	T1104M	Uncertain	Qualitative or quantitative defects of dysferlin
DYSF	rs527574888	VCV001387813	-	K1490M	Uncertain	Qualitative or quantitative defects of dysferlin
DYSF	-	VCV001385224	-	Y1148H	Uncertain	Qualitative or quantitative defects of dysferlin
DYSF	rs113450735	VCV001384599	-	S669G	Uncertain	Qualitative or quantitative defects of dysferlin
DYSF	rs745409058	VCV001380017	-	K384N	Uncertain	Qualitative or quantitative defects of dysferlin
DYSF	-	VCV001379877	-	D1920G	Uncertain	Qualitative or quantitative defects of dysferlin
DYSF	rs1345130790	VCV001376737	-	R808W	Uncertain	Qualitative or quantitative defects of dysferlin
DYSF	-	VCV001376096	-	H255Q	Uncertain	Qualitative or quantitative defects of dysferlin
DYSF	-	VCV001375272	-	S600P	Uncertain	Qualitative or quantitative defects of dysferlin
DYSF	rs749455148	VCV001375218	-	Q1695H	Uncertain	Qualitative or quantitative defects of dysferlin
DYSF	rs748720895	VCV001370138	-	S1000F	Uncertain	Qualitative or quantitative defects of dysferlin
DYSF	rs1192937487	VCV001369890	-	R462C	Uncertain	Qualitative or quantitative defects of dysferlin
DYSF	rs1253155257	VCV001369806	-	P1327S	Uncertain	Qualitative or quantitative defects of dysferlin
DYSF	rs1353308560	VCV001367948	-	C1144R	Uncertain	Qualitative or quantitative defects of dysferlin
DYSF	rs1224444546	VCV001362667	-	S63F	Uncertain	Qualitative or quantitative defects of dysferlin
DYSF	-	VCV001362455	-	D1777N	Uncertain	Qualitative or quantitative defects of dysferlin
DYSF	rs1380192355	VCV001361739	-	Q722E	Uncertain	Qualitative or quantitative defects of dysferlin
DYSF	-	VCV001360207	-	R334W	Uncertain	Qualitative or quantitative defects of dysferlin
DYSF	-	VCV001359898	-	A152V	Uncertain	Qualitative or quantitative defects of dysferlin
DYSF	rs148739795	VCV001359794	-	L213P	Uncertain	Qualitative or quantitative defects of dysferlin
DYSF	rs1042263359	VCV001358560	-	A718T	Uncertain	Qualitative or quantitative defects of dysferlin
DYSF	-	VCV001357804	-	W1869R	Uncertain	Qualitative or quantitative defects of dysferlin
DYSF	rs754431230	VCV001355770	-	R818Q	Uncertain	Qualitative or quantitative defects of dysferlin
DYSF	rs754829594	VCV001355762	-	Q1591R	Uncertain	Qualitative or quantitative defects of dysferlin
DYSF	-	VCV001354789	-	P766S	Uncertain	Qualitative or quantitative defects of dysferlin
DYSF	-	VCV001353166	-	I1817T	Uncertain	Qualitative or quantitative defects of dysferlin
DYSF	-	VCV001352791	-	E1227V	Uncertain	Qualitative or quantitative defects of dysferlin
DYSF	-	VCV001352566	-	P1465S	Uncertain	Qualitative or quantitative defects of dysferlin
DYSF	rs1233961202	VCV001350242	-	F1867L	Pathogenic	Qualitative or quantitative defects of dysferlin
DYSF	rs755270902	VCV001349065	-	R919C	Uncertain	Qualitative or quantitative defects of dysferlin
DYSF	-	VCV001348027	-	A1891G	Uncertain	Qualitative or quantitative defects of dysferlin
DYSF	rs372204057	VCV001345502	-	N1802S	Uncertain	Qualitative or quantitative defects of dysferlin
DYSF	rs776897492	VCV001345102	-	D1651V	Uncertain	Qualitative or quantitative defects of dysferlin
DYSF	rs765271624	VCV001343569	-	R1091C	Uncertain	not specified
DYSF	rs917688073	VCV001335393	-	R1095H	Uncertain	not provided
DYSF	rs778053107	VCV001315386	-	N2012K	Uncertain	not provided
DYSF	rs1453872151	VCV001311127	-	K1593N	Uncertain	not provided
DYSF	rs1169519723	VCV001310871	-	P1247S	Uncertain	not provided
DYSF	rs771663815	VCV001309582	-	T2034N	Uncertain	not provided
DYSF	rs529238728	VCV001309109	-	D215N	Uncertain	not provided
DYSF	-	VCV001308419	-	V1512M	Uncertain	not provided
DYSF	rs1261660052	VCV001308026	-	T2029N	Uncertain	not provided
DYSF	-	VCV001306535	-	R959P	Uncertain	not provided
DYSF	rs369345918	VCV001298810	-	R1084H	Uncertain	Qualitative or quantitative defects of dysferlin|not provided
DYSF	rs778611782	VCV001256113	-	P2031A	Uncertain	not provided
DYSF	-	VCV001214914	-	G1068V	Uncertain	not provided
DYSF	rs372573603	VCV001201598	-	P125L	Uncertain	not provided
DYSF	-	VCV001199360	-	L1825Q	Uncertain	Autosomal recessive limb-girdle muscular dystrophy type 2B|Miyoshi muscular dystrophy 1|Distal myopathy with anterior tibial onset
DYSF	rs398123766	VCV001199359	-	N439K	Uncertain	Autosomal recessive limb-girdle muscular dystrophy type 2B|Miyoshi muscular dystrophy 1|Distal myopathy with anterior tibial onset
DYSF	rs753176482	VCV001199341	-	P1681A	Uncertain	Autosomal recessive limb-girdle muscular dystrophy type 2B|Distal myopathy with anterior tibial onset|Miyoshi muscular dystrophy 1
DYSF	rs570860273	VCV001199340	-	T713M	Uncertain	Distal myopathy with anterior tibial onset|Miyoshi muscular dystrophy 1|Autosomal recessive limb-girdle muscular dystrophy type 2B|Miyoshi muscular dystrophy 1|Distal myopathy with anterior tibial onset|Autosomal recessive limb-girdle muscular dystrophy type 2B
DYSF	-	VCV001199303	-	Y972N	Uncertain	Autosomal recessive limb-girdle muscular dystrophy type 2B|Distal myopathy with anterior tibial onset|Miyoshi muscular dystrophy 1
DYSF	rs748528655	VCV001199302	-	L1639Q	Uncertain	Autosomal recessive limb-girdle muscular dystrophy type 2B|Distal myopathy with anterior tibial onset|Miyoshi muscular dystrophy 1
DYSF	rs1486691301	VCV001199265	-	L1830F	Uncertain	Distal myopathy with anterior tibial onset|Autosomal recessive limb-girdle muscular dystrophy type 2B|Miyoshi muscular dystrophy 1
DYSF	-	VCV001180667	VAR_057860	L1228P	Pathogenic	Qualitative or quantitative defects of dysferlin|Autosomal recessive limb-girdle muscular dystrophy type 2B|Abnormality of the musculature/Muscular dystrophy, limb-girdle, autosomal recessive 2 (LGMDR2) [MIM:253601]
DYSF	rs747210644	VCV001162925	-	V1664I	Uncertain	not provided|Qualitative or quantitative defects of dysferlin
DYSF	rs775254512	VCV001162924	-	Y1397S	Uncertain	not provided
DYSF	rs201550600	VCV001106972	-	N263K	Benign	Qualitative or quantitative defects of dysferlin
DYSF	rs555343068	VCV001084767	-	I1277L	Benign	Qualitative or quantitative defects of dysferlin
DYSF	rs368577086	VCV001063883	-	P496T	Uncertain	Qualitative or quantitative defects of dysferlin
DYSF	-	VCV001063275	-	Q813E	Uncertain	Qualitative or quantitative defects of dysferlin
DYSF	rs775907195	VCV001061947	-	M968K	Uncertain	Qualitative or quantitative defects of dysferlin
DYSF	rs766900434	VCV001061849	-	I911N	Uncertain	Qualitative or quantitative defects of dysferlin
DYSF	-	VCV001058979	-	E883A	Uncertain	Qualitative or quantitative defects of dysferlin
DYSF	-	VCV001058370	-	T1507P	Uncertain	Qualitative or quantitative defects of dysferlin
DYSF	-	VCV001056552	-	N1866D	Uncertain	Qualitative or quantitative defects of dysferlin
DYSF	rs771062534	VCV001055933	-	V550M	Uncertain	Qualitative or quantitative defects of dysferlin
DYSF	-	VCV001053245	-	L298R	Uncertain	Qualitative or quantitative defects of dysferlin
DYSF	-	VCV001053153	-	D792N	Uncertain	Qualitative or quantitative defects of dysferlin
DYSF	rs2091788398	VCV001046400	-	S732F	Uncertain	Qualitative or quantitative defects of dysferlin
DYSF	rs959125009	VCV001041114	-	S1131Y	Benign	Qualitative or quantitative defects of dysferlin
DYSF	rs1338389103	VCV001040881	-	K1032M	Uncertain	Qualitative or quantitative defects of dysferlin
DYSF	rs556134001	VCV001040817	-	A1236T	Uncertain	Qualitative or quantitative defects of dysferlin
DYSF	rs533781748	VCV001040455	-	R1806Q	Uncertain	Qualitative or quantitative defects of dysferlin
DYSF	rs754179180	VCV001035832	-	R803C	Uncertain	Qualitative or quantitative defects of dysferlin
DYSF	rs994023902	VCV001034978	-	G1795V	Uncertain	Qualitative or quantitative defects of dysferlin
DYSF	rs2091143336	VCV001025580	-	P657S	Uncertain	Qualitative or quantitative defects of dysferlin
DYSF	rs753644501	VCV001025515	-	V1754A	Uncertain	Qualitative or quantitative defects of dysferlin
DYSF	rs886043339	VCV001024983	-	V1823A	Uncertain	Qualitative or quantitative defects of dysferlin
DYSF	rs773089790	VCV001024849	-	V1765M	Uncertain	Qualitative or quantitative defects of dysferlin
DYSF	rs762842080	VCV001022852	-	D396N	Uncertain	Qualitative or quantitative defects of dysferlin
DYSF	rs775370021	VCV001022210	-	R468H	Uncertain	Qualitative or quantitative defects of dysferlin
DYSF	rs559305759	VCV001021657	-	N868S	Uncertain	Qualitative or quantitative defects of dysferlin
DYSF	rs774912908	VCV001019360	-	P95L	Uncertain	Qualitative or quantitative defects of dysferlin
DYSF	rs2094826436	VCV001018802	-	K1550E	Uncertain	Qualitative or quantitative defects of dysferlin
DYSF	rs1471848144	VCV001017939	-	P1438L	Uncertain	Qualitative or quantitative defects of dysferlin
DYSF	rs1224332034	VCV001017821	-	R377L	Uncertain	Qualitative or quantitative defects of dysferlin
DYSF	rs761279290	VCV001016524	-	V475M	Uncertain	Qualitative or quantitative defects of dysferlin
DYSF	rs2091948098	VCV001016489	-	A811V	Uncertain	Qualitative or quantitative defects of dysferlin
DYSF	rs998546221	VCV001014406	-	A596T	Uncertain	Qualitative or quantitative defects of dysferlin
DYSF	rs763104746	VCV001012942	-	E161K	Uncertain	Qualitative or quantitative defects of dysferlin|not provided
DYSF	rs1189744662	VCV001011754	-	F1956V	Uncertain	Qualitative or quantitative defects of dysferlin
DYSF	rs200422222	VCV001011538	-	D974N	Uncertain	not provided|Qualitative or quantitative defects of dysferlin
DYSF	rs2087179153	VCV001009955	-	H314P	Uncertain	Qualitative or quantitative defects of dysferlin
DYSF	rs757346544	VCV001007562	-	Y1433S	Benign	Qualitative or quantitative defects of dysferlin
DYSF	rs1375948337	VCV001007179	-	R290C	Uncertain	Qualitative or quantitative defects of dysferlin
DYSF	rs566595009	VCV001006499	-	P58L	Uncertain	not provided|Qualitative or quantitative defects of dysferlin
DYSF	rs752460236	VCV001006222	-	L321M	Uncertain	Qualitative or quantitative defects of dysferlin
DYSF	rs1388145373	VCV001005398	-	I200N	Uncertain	Qualitative or quantitative defects of dysferlin
DYSF	rs2087180506	VCV001005165	-	L317R	Uncertain	Qualitative or quantitative defects of dysferlin
DYSF	rs2091948551	VCV001004459	-	H812P	Uncertain	Qualitative or quantitative defects of dysferlin
DYSF	rs777984362	VCV001004455	-	C1685Y	Uncertain	Qualitative or quantitative defects of dysferlin
DYSF	rs755781770	VCV001003170	-	W1477S	Uncertain	Qualitative or quantitative defects of dysferlin
DYSF	rs148171293	VCV001002648	-	R1096C	Uncertain	Qualitative or quantitative defects of dysferlin
DYSF	rs772008300	VCV001000484	-	A84D	Uncertain	Qualitative or quantitative defects of dysferlin
DYSF	rs1574058921	VCV000999491	-	D985G	Uncertain	Qualitative or quantitative defects of dysferlin
DYSF	rs2082828360	VCV000999298	-	K36E	Uncertain	Qualitative or quantitative defects of dysferlin
DYSF	rs2093790724	VCV000995359	-	E1395G	Uncertain	not provided
DYSF	rs767800266	VCV000991650	-	P392R	Uncertain	Autosomal recessive limb-girdle muscular dystrophy type 2B
DYSF	rs1268717670	VCV000991649	-	D390E	Uncertain	Autosomal recessive limb-girdle muscular dystrophy type 2B
DYSF	rs755046419	VCV000991648	-	R313W	Uncertain	Qualitative or quantitative defects of dysferlin
DYSF	rs1442725303	VCV000989561	-	N2069S	Uncertain	Autosomal recessive limb-girdle muscular dystrophy type 2B
DYSF	rs775578484	VCV000989560	-	N1930S	Uncertain	Autosomal recessive limb-girdle muscular dystrophy type 2B
DYSF	rs199827126	VCV000989559	-	Q1707E	Uncertain	Miyoshi muscular dystrophy 1|Autosomal recessive limb-girdle muscular dystrophy type 2B|Distal myopathy with anterior tibial onset
DYSF	rs2094766394	VCV000989556	-	A1514D	Uncertain	Autosomal recessive limb-girdle muscular dystrophy type 2B
DYSF	rs916964397	VCV000989554	-	P1175S	Uncertain	Autosomal recessive limb-girdle muscular dystrophy type 2B
DYSF	rs2092366716	VCV000989552	-	M1033I	Uncertain	Autosomal recessive limb-girdle muscular dystrophy type 2B
DYSF	rs764849844	VCV000971899	-	R230H	Uncertain	not provided|Qualitative or quantitative defects of dysferlin|Distal myopathy with anterior tibial onset|Autosomal recessive limb-girdle muscular dystrophy type 2B|Miyoshi muscular dystrophy 1
DYSF	rs377196032	VCV000970676	-	R780C	Uncertain	Qualitative or quantitative defects of dysferlin
DYSF	rs1449509021	VCV000970142	-	A129T	Uncertain	Qualitative or quantitative defects of dysferlin
DYSF	rs749866053	VCV000969695	-	P538T	Uncertain	Qualitative or quantitative defects of dysferlin
DYSF	rs373585652	VCV000969577	-	R204G	Uncertain	Qualitative or quantitative defects of dysferlin
DYSF	rs539484245	VCV000969261	-	K33T	Uncertain	Qualitative or quantitative defects of dysferlin
DYSF	rs367901920	VCV000968937	-	I672F	Uncertain	not provided|Qualitative or quantitative defects of dysferlin
DYSF	rs562368641	VCV000968829	-	A1062V	Uncertain	Qualitative or quantitative defects of dysferlin
DYSF	rs142265349	VCV000968508	-	T166P	Uncertain	Qualitative or quantitative defects of dysferlin
DYSF	rs767190885	VCV000965538	-	P1282L	Uncertain	Qualitative or quantitative defects of dysferlin
DYSF	rs2093531034	VCV000965238	-	P1259S	Uncertain	Qualitative or quantitative defects of dysferlin
DYSF	rs191052325	VCV000963995	-	I1838T	Uncertain	Qualitative or quantitative defects of dysferlin
DYSF	rs2082832384	VCV000962048	-	W46R	Uncertain	Qualitative or quantitative defects of dysferlin
DYSF	rs2095084796	VCV000962018	-	F1871S	Pathogenic	Qualitative or quantitative defects of dysferlin
DYSF	rs376652699	VCV000961770	-	D737Y	Uncertain	Qualitative or quantitative defects of dysferlin
DYSF	rs2092212282	VCV000961730	-	S876T	Uncertain	Qualitative or quantitative defects of dysferlin
DYSF	rs139258703	VCV000961552	-	S483L	Uncertain	Qualitative or quantitative defects of dysferlin
DYSF	rs764947245	VCV000961541	-	E1779K	Uncertain	Qualitative or quantitative defects of dysferlin
DYSF	rs780227798	VCV000960932	-	G82R	Uncertain	Qualitative or quantitative defects of dysferlin
DYSF	rs781380886	VCV000959387	-	N367K	Uncertain	Qualitative or quantitative defects of dysferlin
DYSF	rs1299723799	VCV000959188	-	M626I	Uncertain	Qualitative or quantitative defects of dysferlin
DYSF	rs2094827462	VCV000958670	-	P1564L	Uncertain	Qualitative or quantitative defects of dysferlin
DYSF	rs2091794465	VCV000958094	-	S763G	Uncertain	Qualitative or quantitative defects of dysferlin
DYSF	rs146153109	VCV000957974	-	D863E	Uncertain	Qualitative or quantitative defects of dysferlin
DYSF	rs773503180	VCV000956663	-	P44L	Uncertain	Qualitative or quantitative defects of dysferlin
DYSF	rs779344280	VCV000956025	-	I1485V	Uncertain	Qualitative or quantitative defects of dysferlin
DYSF	rs2093576892	VCV000955680	-	E1294G	Uncertain	Qualitative or quantitative defects of dysferlin
DYSF	rs2092365476	VCV000955036	-	H1026P	Uncertain	Qualitative or quantitative defects of dysferlin
DYSF	rs766204227	VCV000952893	-	A1055V	Uncertain	Qualitative or quantitative defects of dysferlin
DYSF	rs34660230	VCV000952682	-	A1072T	Uncertain	Qualitative or quantitative defects of dysferlin
DYSF	rs1185353979	VCV000950592	-	P1310L	Uncertain	Qualitative or quantitative defects of dysferlin
DYSF	rs767309227	VCV000948053	-	I1475V	Uncertain	Qualitative or quantitative defects of dysferlin
DYSF	rs1486623448	VCV000945471	-	A1088G	Uncertain	Qualitative or quantitative defects of dysferlin
DYSF	rs781415745	VCV000945075	-	D1665N	Uncertain	Qualitative or quantitative defects of dysferlin
DYSF	rs763925689	VCV000945072	-	E987Q	Uncertain	Qualitative or quantitative defects of dysferlin
DYSF	rs559177313	VCV000943432	-	P529S	Uncertain	Qualitative or quantitative defects of dysferlin|Autosomal recessive limb-girdle muscular dystrophy type 2B|Miyoshi muscular dystrophy 1|Distal myopathy with anterior tibial onset
DYSF	rs765027886	VCV000941506	-	D1462N	Uncertain	Qualitative or quantitative defects of dysferlin
DYSF	rs2093531900	VCV000938082	-	G1268R	Uncertain	Qualitative or quantitative defects of dysferlin
DYSF	rs893079344	VCV000936989	-	A597G	Uncertain	Qualitative or quantitative defects of dysferlin
DYSF	rs2094973647	VCV000935869	-	D1694E	Uncertain	Qualitative or quantitative defects of dysferlin
DYSF	rs138268837	VCV000934608	-	P1400H	Uncertain	Qualitative or quantitative defects of dysferlin
DYSF	rs923314140	VCV000933239	-	P839S	Uncertain	Qualitative or quantitative defects of dysferlin
DYSF	rs2095085566	VCV000898768	-	T1885I	Uncertain	Qualitative or quantitative defects of dysferlin
DYSF	rs2093811879	VCV000898707	-	E1464G	Uncertain	Qualitative or quantitative defects of dysferlin
DYSF	rs756606518	VCV000898445	-	P194A	Uncertain	Qualitative or quantitative defects of dysferlin
DYSF	rs201592500	VCV000897608	-	E1833K	Uncertain	Qualitative or quantitative defects of dysferlin
DYSF	rs371189093	VCV000897607	-	P1762L	Uncertain	Qualitative or quantitative defects of dysferlin
DYSF	rs772573340	VCV000897490	-	T1132I	Uncertain	Qualitative or quantitative defects of dysferlin
DYSF	rs371609233	VCV000897424	-	V794I	Uncertain	Qualitative or quantitative defects of dysferlin|not provided
DYSF	rs2089683887	VCV000897359	-	G490E	Uncertain	Qualitative or quantitative defects of dysferlin
DYSF	rs139654844	VCV000897270	-	P143L	Uncertain	Qualitative or quantitative defects of dysferlin|Autosomal recessive limb-girdle muscular dystrophy type 2B|Miyoshi muscular dystrophy 1|Distal myopathy with anterior tibial onset
DYSF	rs1291971992	VCV000896927	-	S721G	Uncertain	Qualitative or quantitative defects of dysferlin
DYSF	rs1225307062	VCV000896926	-	S701F	Uncertain	Qualitative or quantitative defects of dysferlin
DYSF	rs753922932	VCV000896790	-	P112S	Pathogenic	Qualitative or quantitative defects of dysferlin
DYSF	rs1188699540	VCV000896081	-	L2075V	Uncertain	Qualitative or quantitative defects of dysferlin
DYSF	rs2094861025	VCV000896012	-	Q1615R	Uncertain	Qualitative or quantitative defects of dysferlin
DYSF	rs1271141178	VCV000895796	-	A2046D	Uncertain	Qualitative or quantitative defects of dysferlin
DYSF	rs2094827861	VCV000895731	-	L1570V	Uncertain	Qualitative or quantitative defects of dysferlin
DYSF	rs769615039	VCV000895663	-	P1311Q	Uncertain	Qualitative or quantitative defects of dysferlin
DYSF	rs2086728317	VCV000895455	-	D327G	Uncertain	Qualitative or quantitative defects of dysferlin
DYSF	rs762398889	VCV000871472	-	E1732Q	Uncertain	not provided
DYSF	rs1209127665	VCV000871174	-	Q404R	Uncertain	not provided
DYSF	rs778673716	VCV000869485	-	E421K	Uncertain	Qualitative or quantitative defects of dysferlin
DYSF	rs2092210480	VCV000864666	-	F867I	Uncertain	Qualitative or quantitative defects of dysferlin
DYSF	rs1392863221	VCV000864346	-	V1217F	Uncertain	Qualitative or quantitative defects of dysferlin
DYSF	rs2093763492	VCV000864337	-	F1380S	Uncertain	Qualitative or quantitative defects of dysferlin
DYSF	rs546679270	VCV000862087	-	R582Q	Uncertain	Qualitative or quantitative defects of dysferlin
DYSF	rs575920691	VCV000861646	-	L1743F	Benign	Qualitative or quantitative defects of dysferlin
DYSF	rs1257868987	VCV000861369	-	I986T	Uncertain	Qualitative or quantitative defects of dysferlin
DYSF	rs749405808	VCV000860306	-	Y1152H	Uncertain	Qualitative or quantitative defects of dysferlin
DYSF	rs759015457	VCV000859751	-	R744H	Uncertain	Qualitative or quantitative defects of dysferlin
DYSF	rs1395588065	VCV000858838	-	G2003D	Pathogenic	Qualitative or quantitative defects of dysferlin
DYSF	rs746241195	VCV000856969	-	L1959V	Uncertain	Qualitative or quantitative defects of dysferlin
DYSF	rs768872906	VCV000856723	-	Q163E	Uncertain	Qualitative or quantitative defects of dysferlin
DYSF	rs151109021	VCV000855516	-	P1440S	Uncertain	Qualitative or quantitative defects of dysferlin
DYSF	rs768704227	VCV000854870	-	L1825P	Uncertain	Qualitative or quantitative defects of dysferlin
DYSF	rs1314586455	VCV000853041	-	A296T	Uncertain	Qualitative or quantitative defects of dysferlin
DYSF	rs756925596	VCV000852050	-	P190L	Uncertain	Qualitative or quantitative defects of dysferlin
DYSF	rs535831045	VCV000852049	-	R1297G	Uncertain	Qualitative or quantitative defects of dysferlin
DYSF	rs2092226553	VCV000848560	-	V907I	Uncertain	Qualitative or quantitative defects of dysferlin
DYSF	rs925623903	VCV000847476	-	A397V	Uncertain	Qualitative or quantitative defects of dysferlin
DYSF	rs927657254	VCV000846525	-	R2042H	Uncertain	Qualitative or quantitative defects of dysferlin|not provided
DYSF	rs777543798	VCV000844749	-	Y1858H	Uncertain	Qualitative or quantitative defects of dysferlin
DYSF	rs1386290894	VCV000843321	-	R290H	Uncertain	Qualitative or quantitative defects of dysferlin
DYSF	rs370620594	VCV000843174	-	P1288A	Uncertain	Qualitative or quantitative defects of dysferlin
DYSF	rs141536854	VCV000842930	-	R1095G	Uncertain	Qualitative or quantitative defects of dysferlin
DYSF	rs758226677	VCV000840926	-	I1485M	Uncertain	Qualitative or quantitative defects of dysferlin
DYSF	rs121908963	VCV000837557	VAR_057840	G299R	Pathogenic	Qualitative or quantitative defects of dysferlin/Muscular dystrophy, limb-girdle, autosomal recessive 2 (LGMDR2) [MIM:253601]
DYSF	rs2092366383	VCV000837176	-	K1032E	Uncertain	Qualitative or quantitative defects of dysferlin
DYSF	rs2091141514	VCV000835753	-	P651S	Uncertain	Qualitative or quantitative defects of dysferlin
DYSF	rs775254512	VCV000835747	-	Y1397F	Uncertain	Qualitative or quantitative defects of dysferlin
DYSF	rs758206608	VCV000835155	-	R1697C	Uncertain	Qualitative or quantitative defects of dysferlin
DYSF	rs146819460	VCV000834657	-	P810T	Uncertain	Qualitative or quantitative defects of dysferlin
DYSF	rs760938026	VCV000834151	-	A2072V	Uncertain	Qualitative or quantitative defects of dysferlin
DYSF	rs1336670524	VCV000813990	-	R1870S	Uncertain	Qualitative or quantitative defects of dysferlin|Autosomal recessive limb-girdle muscular dystrophy type 2B
DYSF	rs767788624	VCV000813989	-	D1459N	Uncertain	Autosomal recessive limb-girdle muscular dystrophy type 2B
DYSF	rs1573811118	VCV000813984	-	D465V	Uncertain	Autosomal recessive limb-girdle muscular dystrophy type 2B
DYSF	rs1573658295	VCV000813972	-	T252A	Uncertain	Autosomal recessive limb-girdle muscular dystrophy type 2B
DYSF	rs1573176526	VCV000813969	-	P1935L	Uncertain	Autosomal recessive limb-girdle muscular dystrophy type 2B
DYSF	rs1572921644	VCV000813962	-	S1484Y	Uncertain	Distal myopathy with anterior tibial onset|Autosomal recessive limb-girdle muscular dystrophy type 2B
DYSF	rs1573929182	VCV000813959	-	C521R	Uncertain	Autosomal recessive limb-girdle muscular dystrophy type 2B
DYSF	rs776911222	VCV000808767	-	H1742Y	Uncertain	not provided
DYSF	rs781120136	VCV000804768	-	L1050V	Uncertain	not provided
DYSF	rs1574041904	VCV000804767	-	V854G	Uncertain	not provided
DYSF	rs185891286	VCV000706302	-	R778H	Pathogenic	Qualitative or quantitative defects of dysferlin|not provided
DYSF	rs1573094789	VCV000693999	-	W1818C	Pathogenic	Autosomal recessive limb-girdle muscular dystrophy type 2B
DYSF	rs1573808717	VCV000689559	-	I446V	Uncertain	Myopathy
DYSF	rs755829878	VCV000684441	-	R555Q	Uncertain	Qualitative or quantitative defects of dysferlin
DYSF	rs1573810761	VCV000666090	-	P453L	Uncertain	Qualitative or quantitative defects of dysferlin
DYSF	rs367709130	VCV000665728	-	L1457F	Uncertain	Qualitative or quantitative defects of dysferlin|not provided
DYSF	rs1573060017	VCV000665724	-	S1687P	Uncertain	Qualitative or quantitative defects of dysferlin
DYSF	rs113919086	VCV000665614	-	D147G	Uncertain	Qualitative or quantitative defects of dysferlin
DYSF	rs1574354256	VCV000665436	-	V1456A	Uncertain	Qualitative or quantitative defects of dysferlin
DYSF	rs562925562	VCV000664171	-	A811T	Benign	Qualitative or quantitative defects of dysferlin
DYSF	rs1385670493	VCV000662487	-	P1222L	Uncertain	Qualitative or quantitative defects of dysferlin
DYSF	rs747606668	VCV000662062	-	H1231Q	Uncertain	Qualitative or quantitative defects of dysferlin
DYSF	rs758688467	VCV000661839	-	R1409H	Uncertain	Qualitative or quantitative defects of dysferlin
DYSF	rs776491058	VCV000661790	-	H1037Y	Uncertain	Qualitative or quantitative defects of dysferlin
DYSF	rs765472161	VCV000659678	-	I485F	Uncertain	Qualitative or quantitative defects of dysferlin
DYSF	rs376932915	VCV000659019	-	D574Y	Uncertain	not provided|Qualitative or quantitative defects of dysferlin
DYSF	rs376134165	VCV000658508	-	P1399A	Uncertain	Qualitative or quantitative defects of dysferlin
DYSF	rs774307376	VCV000658489	-	V950L	Uncertain	Qualitative or quantitative defects of dysferlin
DYSF	rs1573020369	VCV000658470	-	G1628V	Pathogenic	Qualitative or quantitative defects of dysferlin
DYSF	rs1449452722	VCV000657975	-	D1649G	Uncertain	Qualitative or quantitative defects of dysferlin
DYSF	rs758993965	VCV000655896	VAR_024868	E1335K	Pathogenic	not provided|Qualitative or quantitative defects of dysferlin/Miyoshi muscular dystrophy 1 (MMD1) [MIM:254130]/Muscular dystrophy, limb-girdle, autosomal recessive 2 (LGMDR2) [MIM:253601]
DYSF	rs1454165770	VCV000655166	-	S1424C	Uncertain	Qualitative or quantitative defects of dysferlin
DYSF	rs1573078295	VCV000655046	-	N1740S	Uncertain	Qualitative or quantitative defects of dysferlin
DYSF	rs368577086	VCV000654728	-	P496A	Uncertain	Qualitative or quantitative defects of dysferlin
DYSF	rs1573657614	VCV000653228	-	G234W	Uncertain	Qualitative or quantitative defects of dysferlin
DYSF	rs755791637	VCV000652846	-	E997K	Uncertain	Qualitative or quantitative defects of dysferlin
DYSF	rs1262272147	VCV000652221	-	G688S	Uncertain	Qualitative or quantitative defects of dysferlin
DYSF	rs770593405	VCV000652065	-	P1019L	Uncertain	Qualitative or quantitative defects of dysferlin
DYSF	rs749488054	VCV000652064	-	R684Q	Uncertain	Qualitative or quantitative defects of dysferlin
DYSF	rs375787986	VCV000649149	-	H1764Q	Uncertain	Qualitative or quantitative defects of dysferlin
DYSF	rs762970438	VCV000648253	-	L1652V	Uncertain	Qualitative or quantitative defects of dysferlin
DYSF	rs759198745	VCV000647886	-	A1939T	Uncertain	Qualitative or quantitative defects of dysferlin
DYSF	rs773168782	VCV000647691	-	D579E	Uncertain	Qualitative or quantitative defects of dysferlin
DYSF	rs373032113	VCV000647545	-	R192H	Uncertain	Qualitative or quantitative defects of dysferlin
DYSF	rs767805308	VCV000646906	-	T602I	Uncertain	Qualitative or quantitative defects of dysferlin
DYSF	rs1463145288	VCV000645663	-	G1530S	Uncertain	Qualitative or quantitative defects of dysferlin
DYSF	rs751126464	VCV000645326	-	Q1533P	Uncertain	Qualitative or quantitative defects of dysferlin
DYSF	rs762486621	VCV000645293	-	R1040W	Uncertain	Miyoshi muscular dystrophy 1|Autosomal recessive limb-girdle muscular dystrophy type 2B|Distal myopathy with anterior tibial onset|Qualitative or quantitative defects of dysferlin
DYSF	rs757240900	VCV000643300	-	R1720C	Uncertain	Qualitative or quantitative defects of dysferlin
DYSF	rs768130248	VCV000643259	-	M1562V	Uncertain	Qualitative or quantitative defects of dysferlin
DYSF	rs753817458	VCV000642711	-	R1251W	Uncertain	not provided|Qualitative or quantitative defects of dysferlin
DYSF	rs535367520	VCV000640733	-	A944T	Uncertain	Qualitative or quantitative defects of dysferlin
DYSF	rs773703042	VCV000640259	-	E1207K	Uncertain	Qualitative or quantitative defects of dysferlin
DYSF	rs1573644238	VCV000640205	-	D219N	Uncertain	Qualitative or quantitative defects of dysferlin
DYSF	rs752946123	VCV000631867	-	R1581C	Uncertain	Miyoshi muscular dystrophy 1|Autosomal recessive limb-girdle muscular dystrophy type 2B|Distal myopathy with anterior tibial onset|Qualitative or quantitative defects of dysferlin
DYSF	rs368601323	VCV000624139	-	R1393W	Uncertain	not provided|Qualitative or quantitative defects of dysferlin
DYSF	rs1176279921	VCV000624138	-	G545R	Uncertain	not provided
DYSF	rs1559053603	VCV000619023	-	P260R	Pathogenic	Autosomal recessive limb-girdle muscular dystrophy type 2B
DYSF	rs1024524968	VCV000617543	-	G1865D	Pathogenic	Miyoshi muscular dystrophy 1
DYSF	rs774779883	VCV000598560	-	Q1265H	Uncertain	Qualitative or quantitative defects of dysferlin|not provided
DYSF	rs1254719758	VCV000598424	-	P1935T	Uncertain	not provided
DYSF	rs770648429	VCV000598134	-	M1158I	Uncertain	Qualitative or quantitative defects of dysferlin|not provided
DYSF	rs1419483491	VCV000598054	-	P141A	Uncertain	not provided
DYSF	rs1559183642	VCV000597961	-	I986V	Uncertain	not provided|Qualitative or quantitative defects of dysferlin
DYSF	rs998827835	VCV000597839	-	D683N	Uncertain	Qualitative or quantitative defects of dysferlin|not provided
DYSF	rs371210248	VCV000597830	-	R590H	Uncertain	not provided
DYSF	rs372226487	VCV000597829	-	R1058Q	Pathogenic	Qualitative or quantitative defects of dysferlin|not provided
DYSF	rs199677396	VCV000597683	-	S116L	Uncertain	Qualitative or quantitative defects of dysferlin|not provided
DYSF	rs61742872	VCV000597550	-	R1331H	Uncertain	not provided|Qualitative or quantitative defects of dysferlin
DYSF	rs376571932	VCV000597360	-	S707W	Uncertain	not provided
DYSF	rs758284713	VCV000597130	-	R1092C	Uncertain	not provided|Qualitative or quantitative defects of dysferlin
DYSF	rs779159879	VCV000597129	-	R1044H	Uncertain	Distal myopathy with anterior tibial onset|Miyoshi muscular dystrophy 1|Autosomal recessive limb-girdle muscular dystrophy type 2B|Inborn genetic diseases|not provided|Qualitative or quantitative defects of dysferlin
DYSF	rs893875655	VCV000596989	-	M968I	Uncertain	not provided
DYSF	rs780677692	VCV000596925	-	G534S	Uncertain	not provided
DYSF	rs775881095	VCV000596826	-	P131R	Pathogenic	not provided|Qualitative or quantitative defects of dysferlin
DYSF	rs200809348	VCV000596608	-	T1501N	Uncertain	not provided
DYSF	rs1558785198	VCV000596317	-	C1815R	Uncertain	not provided
DYSF	rs376358025	VCV000596008	-	T437M	Uncertain	not provided|Qualitative or quantitative defects of dysferlin
DYSF	rs1559048753	VCV000595993	-	L212P	Uncertain	not provided
DYSF	rs749028996	VCV000595932	-	R1413C	Uncertain	not provided
DYSF	rs1305077427	VCV000595475	-	F1674L	Uncertain	Qualitative or quantitative defects of dysferlin|not provided
DYSF	rs1559079525	VCV000595111	-	A375T	Uncertain	Qualitative or quantitative defects of dysferlin|not provided
DYSF	rs764369624	VCV000594624	-	G963A	Uncertain	not provided
DYSF	rs1558778541	VCV000594524	-	L1794F	Uncertain	Qualitative or quantitative defects of dysferlin|not provided
DYSF	rs1558787823	VCV000594520	-	F1867I	Uncertain	not provided
DYSF	rs144422408	VCV000594193	-	T1532M	Uncertain	Qualitative or quantitative defects of dysferlin|not provided
DYSF	rs370745710	VCV000593661	-	R89Q	Uncertain	Miyoshi muscular dystrophy 1|Qualitative or quantitative defects of dysferlin|not provided|Distal myopathy with anterior tibial onset|Autosomal recessive limb-girdle muscular dystrophy type 2B
DYSF	rs543664648	VCV000585819	-	N1868S	Uncertain	not provided
DYSF	rs1558750109	VCV000585818	-	R1565G	Uncertain	not provided
DYSF	rs747089235	VCV000585816	-	G923S	Uncertain	not provided
DYSF	rs769739410	VCV000585815	-	T897M	Uncertain	not provided|Qualitative or quantitative defects of dysferlin
DYSF	rs202013788	VCV000583196	-	T1261M	Uncertain	Qualitative or quantitative defects of dysferlin
DYSF	rs770883682	VCV000582986	-	T1036R	Uncertain	Qualitative or quantitative defects of dysferlin
DYSF	rs144931729	VCV000582717	-	S503L	Pathogenic	not provided|Qualitative or quantitative defects of dysferlin
DYSF	rs200334333	VCV000581722	-	A1115S	Uncertain	Qualitative or quantitative defects of dysferlin
DYSF	rs1558778744	VCV000581629	-	H1764R	Uncertain	Qualitative or quantitative defects of dysferlin
DYSF	rs750819109	VCV000579482	-	M455I	Uncertain	Qualitative or quantitative defects of dysferlin
DYSF	rs114986640	VCV000579361	-	V69M	Uncertain	Qualitative or quantitative defects of dysferlin
DYSF	rs748951363	VCV000579035	-	A115T	Uncertain	Qualitative or quantitative defects of dysferlin|not provided
DYSF	rs1298041271	VCV000574174	-	H1568Y	Uncertain	Qualitative or quantitative defects of dysferlin
DYSF	rs957111625	VCV000573556	-	R1717Q	Uncertain	Qualitative or quantitative defects of dysferlin|Miyoshi muscular dystrophy 1|Autosomal recessive limb-girdle muscular dystrophy type 2B|Distal myopathy with anterior tibial onset
DYSF	rs369209261	VCV000572853	-	E729K	Uncertain	Qualitative or quantitative defects of dysferlin
DYSF	rs759455142	VCV000571358	-	A182S	Uncertain	Qualitative or quantitative defects of dysferlin
DYSF	rs768354800	VCV000569799	-	R1413H	Uncertain	not provided|Qualitative or quantitative defects of dysferlin
DYSF	rs749002214	VCV000569396	-	R818W	Pathogenic	Qualitative or quantitative defects of dysferlin|not provided
DYSF	rs562261472	VCV000568967	-	E1510K	Uncertain	Qualitative or quantitative defects of dysferlin
DYSF	rs776452710	VCV000567124	-	P1698R	Uncertain	Qualitative or quantitative defects of dysferlin
DYSF	rs760074198	VCV000566794	-	R1331C	Uncertain	Qualitative or quantitative defects of dysferlin
DYSF	rs121908956	VCV000566085	-	P791L	Pathogenic	Qualitative or quantitative defects of dysferlin
DYSF	rs1237272381	VCV000565765	-	E1021V	Uncertain	Qualitative or quantitative defects of dysferlin
DYSF	rs1553522164	VCV000557778	VAR_057839	I284T	Uncertain	Qualitative or quantitative defects of dysferlin|not provided|Autosomal recessive limb-girdle muscular dystrophy type 2B/Muscular dystrophy, limb-girdle, autosomal recessive 2 (LGMDR2) [MIM:253601]
DYSF	rs1280185461	VCV000557327	-	R1814C	Uncertain	Qualitative or quantitative defects of dysferlin|Autosomal recessive limb-girdle muscular dystrophy type 2B
DYSF	rs746663568	VCV000557110	-	A2066T	Uncertain	Autosomal recessive limb-girdle muscular dystrophy type 2B|Qualitative or quantitative defects of dysferlin
DYSF	rs757917335	VCV000555968	VAR_057862	L1341P	Pathogenic	Qualitative or quantitative defects of dysferlin|not provided|Autosomal recessive limb-girdle muscular dystrophy type 2B/Muscular dystrophy, limb-girdle, autosomal recessive 2 (LGMDR2) [MIM:253601]
DYSF	rs1553522751	VCV000555770	-	D288V	Pathogenic	Autosomal recessive limb-girdle muscular dystrophy type 2B|Qualitative or quantitative defects of dysferlin
DYSF	rs1259378167	VCV000555456	-	M1V	Pathogenic	Autosomal recessive limb-girdle muscular dystrophy type 2B
DYSF	rs1404000468	VCV000555389	-	V1366M	Uncertain	Autosomal recessive limb-girdle muscular dystrophy type 2B
DYSF	rs143059463	VCV000554830	-	T1662M	Uncertain	not specified|Qualitative or quantitative defects of dysferlin|Autosomal recessive limb-girdle muscular dystrophy type 2B|Distal myopathy with anterior tibial onset|Miyoshi muscular dystrophy 1|Autosomal recessive limb-girdle muscular dystrophy type 2B|not provided
DYSF	rs535323489	VCV000554573	-	S921L	Uncertain	Autosomal recessive limb-girdle muscular dystrophy type 2B
DYSF	rs768820090	VCV000554549	-	G179D	Uncertain	Autosomal recessive limb-girdle muscular dystrophy type 2B
DYSF	rs778316824	VCV000554130	-	R1005W	Uncertain	Autosomal recessive limb-girdle muscular dystrophy type 2B
DYSF	rs753279446	VCV000553247	VAR_057869	C1678S	Uncertain	Distal myopathy with anterior tibial onset|Miyoshi muscular dystrophy 1|Autosomal recessive limb-girdle muscular dystrophy type 2B|Autosomal recessive limb-girdle muscular dystrophy type 2B/-
DYSF	rs1459713589	VCV000553165	-	M1T	Pathogenic	Qualitative or quantitative defects of dysferlin|Autosomal recessive limb-girdle muscular dystrophy type 2B
DYSF	rs1258728780	VCV000552632	VAR_024857	G299E	Uncertain	Qualitative or quantitative defects of dysferlin|not specified|Autosomal recessive limb-girdle muscular dystrophy type 2B/Miyoshi muscular dystrophy 1 (MMD1) [MIM:254130]
DYSF	rs766891289	VCV000551891	VAR_057843	S340R	Pathogenic	Qualitative or quantitative defects of dysferlin|Autosomal recessive limb-girdle muscular dystrophy type 2B/-
DYSF	rs768546511	VCV000551237	-	L322P	Pathogenic	Qualitative or quantitative defects of dysferlin|Autosomal recessive limb-girdle muscular dystrophy type 2B
DYSF	rs750028300	VCV000551236	-	W992R	Pathogenic	Autosomal recessive limb-girdle muscular dystrophy type 2B|Distal myopathy with anterior tibial onset|Miyoshi muscular dystrophy 1|Autosomal recessive limb-girdle muscular dystrophy type 2B
DYSF	rs757820496	VCV000550017	VAR_057864	Y1505C	Pathogenic	Miyoshi muscular dystrophy 1|Autosomal recessive limb-girdle muscular dystrophy type 2B|Distal myopathy with anterior tibial onset|Qualitative or quantitative defects of dysferlin/Muscular dystrophy, limb-girdle, autosomal recessive 2 (LGMDR2) [MIM:253601]
DYSF	rs200916654	VCV000545009	-	L556P	Pathogenic	Qualitative or quantitative defects of dysferlin
DYSF	rs144116735	VCV000538646	-	R1931C	Pathogenic	Qualitative or quantitative defects of dysferlin|not provided
DYSF	rs764931697	VCV000538645	-	P1020Q	Uncertain	Qualitative or quantitative defects of dysferlin
DYSF	rs562361258	VCV000538644	-	G347E	Uncertain	Qualitative or quantitative defects of dysferlin
DYSF	rs199649417	VCV000538643	-	T1831M	Uncertain	not specified|Qualitative or quantitative defects of dysferlin
DYSF	rs541663451	VCV000538642	-	E541G	Uncertain	Qualitative or quantitative defects of dysferlin
DYSF	rs571364996	VCV000538640	-	I1584V	Uncertain	Qualitative or quantitative defects of dysferlin|Autosomal recessive limb-girdle muscular dystrophy type 2B|Miyoshi muscular dystrophy 1|Distal myopathy with anterior tibial onset
DYSF	rs368577086	VCV000538639	-	P496S	Uncertain	Qualitative or quantitative defects of dysferlin
DYSF	rs762400168	VCV000538638	-	S96R	Uncertain	Qualitative or quantitative defects of dysferlin|not provided
DYSF	rs759297236	VCV000538637	-	R1162W	Uncertain	not provided|Qualitative or quantitative defects of dysferlin
DYSF	rs781777155	VCV000538636	-	R847Q	Uncertain	Qualitative or quantitative defects of dysferlin|not provided
DYSF	rs777785781	VCV000538634	-	N263S	Uncertain	Qualitative or quantitative defects of dysferlin|not provided|Autosomal recessive limb-girdle muscular dystrophy type 2B|Miyoshi muscular dystrophy 1|Distal myopathy with anterior tibial onset
DYSF	rs1436866611	VCV000538633	-	A1808V	Uncertain	Qualitative or quantitative defects of dysferlin
DYSF	rs372475742	VCV000538632	-	K759R	Uncertain	Qualitative or quantitative defects of dysferlin
DYSF	rs776036392	VCV000538630	-	R387Q	Uncertain	Qualitative or quantitative defects of dysferlin
DYSF	rs779790516	VCV000538627	-	R853P	Uncertain	Qualitative or quantitative defects of dysferlin
DYSF	rs1442583354	VCV000538626	-	D1170V	Uncertain	Qualitative or quantitative defects of dysferlin
DYSF	rs759171890	VCV000538625	-	A93P	Uncertain	Qualitative or quantitative defects of dysferlin
DYSF	rs531935195	VCV000538624	-	R1749H	Uncertain	Qualitative or quantitative defects of dysferlin
DYSF	rs777489323	VCV000538623	-	Y522H	Uncertain	Miyoshi muscular dystrophy 1|Distal myopathy with anterior tibial onset|Autosomal recessive limb-girdle muscular dystrophy type 2B|not provided|Qualitative or quantitative defects of dysferlin
DYSF	rs766924837	VCV000538622	-	V1417M	Uncertain	Qualitative or quantitative defects of dysferlin|Distal myopathy with anterior tibial onset|Miyoshi muscular dystrophy 1|Autosomal recessive limb-girdle muscular dystrophy type 2B
DYSF	rs201834175	VCV000538621	-	N102S	Pathogenic	Autosomal recessive limb-girdle muscular dystrophy type 2B|Qualitative or quantitative defects of dysferlin
DYSF	rs375698433	VCV000538620	-	R1529W	Uncertain	not provided|Qualitative or quantitative defects of dysferlin|Autosomal recessive limb-girdle muscular dystrophy type 2B|See cases
DYSF	rs1553550862	VCV000523413	-	M797K	Uncertain	Muscle weakness|Myalgia|EMG: myopathic abnormalities|Arthralgia
DYSF	rs1294912316	VCV000517204	-	T1202M	Uncertain	not specified|Qualitative or quantitative defects of dysferlin
DYSF	rs143304754	VCV000502559	-	S721T	Uncertain	not provided
DYSF	rs772240035	VCV000502553	-	N43K	Uncertain	not provided|Qualitative or quantitative defects of dysferlin
DYSF	rs959125009	VCV000502163	-	S1131F	Uncertain	not provided
DYSF	rs1553531854	VCV000502160	-	D417G	Uncertain	not provided
DYSF	rs1354334539	VCV000502095	-	I6N	Uncertain	Qualitative or quantitative defects of dysferlin|not provided
DYSF	rs776921154	VCV000502094	-	S289C	Uncertain	not provided|Qualitative or quantitative defects of dysferlin
DYSF	rs199601326	VCV000502073	-	H1857L	Uncertain	not provided
DYSF	rs151054827	VCV000501816	-	E157K	Uncertain	not provided|Qualitative or quantitative defects of dysferlin
DYSF	rs369627849	VCV000501808	-	R1806W	Uncertain	Miyoshi muscular dystrophy 1|Distal myopathy with anterior tibial onset|Autosomal recessive limb-girdle muscular dystrophy type 2B|not provided
DYSF	rs536906283	VCV000501769	-	N1379K	Uncertain	not provided
DYSF	rs200943384	VCV000501636	-	D1008N	Uncertain	not provided
DYSF	rs778427145	VCV000501635	-	G977R	Uncertain	not provided
DYSF	rs1553420858	VCV000501582	-	C1971R	Uncertain	not provided
DYSF	rs143163327	VCV000501558	-	A1572T	Pathogenic	not provided|Qualitative or quantitative defects of dysferlin
DYSF	rs146819460	VCV000501554	-	P810S	Uncertain	not provided|Qualitative or quantitative defects of dysferlin
DYSF	rs978055393	VCV000501552	-	L2015P	Uncertain	not provided
DYSF	rs1553553778	VCV000501454	-	G909V	Uncertain	not provided
DYSF	rs780134612	VCV000501286	-	R1151H	Uncertain	Qualitative or quantitative defects of dysferlin|not provided
DYSF	rs777421461	VCV000501200	-	L938V	Uncertain	not provided
DYSF	rs1553535807	VCV000501187	-	S431I	Uncertain	not provided|Qualitative or quantitative defects of dysferlin
DYSF	rs767049254	VCV000501040	-	V1403I	Pathogenic	Qualitative or quantitative defects of dysferlin|not provided|Distal myopathy with anterior tibial onset
DYSF	rs372952394	VCV000500937	-	T285M	Uncertain	Qualitative or quantitative defects of dysferlin|not provided|Miyoshi muscular dystrophy 1|Autosomal recessive limb-girdle muscular dystrophy type 2B|Distal myopathy with anterior tibial onset
DYSF	rs776472879	VCV000500922	VAR_057863	C1361R	Pathogenic	not provided|Miyoshi muscular dystrophy 1|Autosomal recessive limb-girdle muscular dystrophy type 2B|Distal myopathy with anterior tibial onset/Miyoshi muscular dystrophy 1 (MMD1) [MIM:254130]
DYSF	rs750397218	VCV000500728	-	V1226G	Uncertain	not provided
DYSF	rs1553415622	VCV000500678	-	M1835V	Uncertain	not provided
DYSF	rs371593605	VCV000500618	-	S423T	Uncertain	Qualitative or quantitative defects of dysferlin|not provided
DYSF	rs545645581	VCV000500090	-	R1749C	Uncertain	not provided|Autosomal recessive limb-girdle muscular dystrophy type 2B
DYSF	rs1553410562	VCV000500087	-	F1627S	Uncertain	not provided
DYSF	rs774011358	VCV000500018	-	R1414W	Uncertain	not provided|Qualitative or quantitative defects of dysferlin
DYSF	rs1553531687	VCV000500016	-	D395A	Uncertain	not provided
DYSF	rs143053635	VCV000500004	-	P233L	Pathogenic	not provided|Qualitative or quantitative defects of dysferlin
DYSF	rs368556029	VCV000499227	-	P1221L	Uncertain	not provided|Qualitative or quantitative defects of dysferlin
DYSF	rs562925562	VCV000499217	-	A811S	Uncertain	not provided
DYSF	rs147876220	VCV000499205	-	P217L	Uncertain	Qualitative or quantitative defects of dysferlin|not provided
DYSF	rs754763074	VCV000499041	-	R1041H	Pathogenic	not provided|Miyoshi muscular dystrophy 1|Qualitative or quantitative defects of dysferlin|Autosomal recessive limb-girdle muscular dystrophy type 2B|Distal myopathy with anterior tibial onset
DYSF	rs767981823	VCV000499029	-	A103V	Uncertain	not provided
DYSF	rs886042828	VCV000499010	-	L1270P	Uncertain	not provided|Qualitative or quantitative defects of dysferlin
DYSF	rs1553556116	VCV000498954	-	R1058W	Pathogenic	Autosomal recessive limb-girdle muscular dystrophy|not provided|Qualitative or quantitative defects of dysferlin
DYSF	rs1177991658	VCV000498905	-	L2053V	Uncertain	not provided
DYSF	rs754979997	VCV000498599	-	A1435V	Uncertain	Qualitative or quantitative defects of dysferlin|not provided
DYSF	rs753156321	VCV000498578	-	R1423H	Uncertain	not provided
DYSF	rs149408006	VCV000498372	-	Q1700L	Pathogenic	not provided|Qualitative or quantitative defects of dysferlin
DYSF	rs149386446	VCV000498346	-	R582W	Pathogenic	not provided|Qualitative or quantitative defects of dysferlin|Miyoshi muscular dystrophy 1
DYSF	rs761625265	VCV000498338	-	A1676D	Uncertain	not provided
DYSF	rs776036392	VCV000498211	-	R387P	Uncertain	not provided
DYSF	rs138472236	VCV000498054	-	R1677L	Uncertain	not provided
DYSF	rs764208388	VCV000497848	-	R1084C	Uncertain	not provided|Qualitative or quantitative defects of dysferlin
DYSF	rs1553412643	VCV000497674	-	Y1648C	Pathogenic	not provided|Qualitative or quantitative defects of dysferlin
DYSF	rs754075406	VCV000497657	-	V1179F	Uncertain	not provided
DYSF	rs200487610	VCV000497494	-	R847W	Pathogenic	Qualitative or quantitative defects of dysferlin|not provided
DYSF	rs748636047	VCV000497312	VAR_057855	R819Q	Uncertain	Qualitative or quantitative defects of dysferlin|not provided/-
DYSF	rs1553376431	VCV000497074	-	D1237H	Uncertain	not provided
DYSF	rs751942463	VCV000496979	-	G1149R	Uncertain	Qualitative or quantitative defects of dysferlin|not provided
DYSF	rs1553413187	VCV000496902	-	L1702P	Uncertain	not provided
DYSF	rs185617318	VCV000471324	-	R2044W	Uncertain	not provided|Qualitative or quantitative defects of dysferlin
DYSF	rs557683788	VCV000471323	-	M2035I	Uncertain	not provided|Qualitative or quantitative defects of dysferlin
DYSF	rs201980470	VCV000471320	-	P194L	Uncertain	Qualitative or quantitative defects of dysferlin
DYSF	rs752497222	VCV000471319	-	P186L	Uncertain	Qualitative or quantitative defects of dysferlin
DYSF	rs1553416071	VCV000471318	-	D1855V	Uncertain	Qualitative or quantitative defects of dysferlin
DYSF	rs146153532	VCV000471316	-	G1688A	Uncertain	Qualitative or quantitative defects of dysferlin
DYSF	rs138472236	VCV000471315	-	R1677H	Uncertain	Qualitative or quantitative defects of dysferlin
DYSF	rs771735871	VCV000471314	-	R1677C	Uncertain	not provided|Qualitative or quantitative defects of dysferlin
DYSF	rs759505768	VCV000471312	-	Y1618C	Benign	Qualitative or quantitative defects of dysferlin
DYSF	rs138357301	VCV000471311	-	I1607V	Pathogenic	Qualitative or quantitative defects of dysferlin|not provided
DYSF	rs146213322	VCV000471310	-	A1559T	Pathogenic	Qualitative or quantitative defects of dysferlin|not provided
DYSF	rs143895253	VCV000471308	-	V1504I	Pathogenic	not provided|not specified|Qualitative or quantitative defects of dysferlin
DYSF	rs761337469	VCV000471304	-	R1414Q	Uncertain	Qualitative or quantitative defects of dysferlin
DYSF	rs138097846	VCV000471303	-	R1409C	Uncertain	Qualitative or quantitative defects of dysferlin
DYSF	rs775254512	VCV000471302	-	Y1397C	Uncertain	Qualitative or quantitative defects of dysferlin
DYSF	rs766841136	VCV000471301	-	T137I	Uncertain	Qualitative or quantitative defects of dysferlin
DYSF	rs539141161	VCV000471300	-	P1247L	Uncertain	Qualitative or quantitative defects of dysferlin
DYSF	rs1553375353	VCV000471299	-	I1224T	Uncertain	Qualitative or quantitative defects of dysferlin
DYSF	rs761528558	VCV000471298	-	D1147N	Uncertain	Qualitative or quantitative defects of dysferlin
DYSF	rs749610930	VCV000471297	-	R1097H	Uncertain	Qualitative or quantitative defects of dysferlin
DYSF	rs1358370392	VCV000471296	-	P1029A	Uncertain	Qualitative or quantitative defects of dysferlin
DYSF	rs768787171	VCV000471294	-	I1016M	Uncertain	Qualitative or quantitative defects of dysferlin
DYSF	rs1553518141	VCV000471293	-	S100G	Uncertain	Qualitative or quantitative defects of dysferlin
DYSF	rs151064013	VCV000471291	-	G962R	Uncertain	not provided|Qualitative or quantitative defects of dysferlin
DYSF	rs1553554968	VCV000471289	-	D941H	Uncertain	Qualitative or quantitative defects of dysferlin
DYSF	rs1038837599	VCV000471288	-	K936E	Uncertain	Qualitative or quantitative defects of dysferlin
DYSF	rs199543257	VCV000471286	-	Q832K	Uncertain	Qualitative or quantitative defects of dysferlin
DYSF	rs763456750	VCV000471285	-	R780H	Uncertain	Qualitative or quantitative defects of dysferlin|not provided
DYSF	rs182450244	VCV000471284	-	V705M	Uncertain	not provided|Miyoshi muscular dystrophy 1|Autosomal recessive limb-girdle muscular dystrophy type 2B|Distal myopathy with anterior tibial onset|Qualitative or quantitative defects of dysferlin
DYSF	rs1553508863	VCV000471280	VAR_057834	W52R	Pathogenic	Qualitative or quantitative defects of dysferlin/Muscular dystrophy, limb-girdle, autosomal recessive 2 (LGMDR2) [MIM:253601]
DYSF	rs1553531841	VCV000471279	-	L415F	Uncertain	Qualitative or quantitative defects of dysferlin
DYSF	rs375465887	VCV000453162	-	L1466I	Uncertain	not provided
DYSF	rs150942486	VCV000452908	-	P1214L	Pathogenic	Miyoshi muscular dystrophy 1|Distal myopathy with anterior tibial onset|Autosomal recessive limb-girdle muscular dystrophy type 2B|Qualitative or quantitative defects of dysferlin|Distal myopathy with anterior tibial onset|Miyoshi muscular dystrophy 1|Autosomal recessive limb-girdle muscular dystrophy type 2B|not provided
DYSF	rs201784424	VCV000452293	-	A1973V	Uncertain	not provided
DYSF	rs1368149283	VCV000451164	-	R553H	Uncertain	Qualitative or quantitative defects of dysferlin|not provided
DYSF	rs762675721	VCV000450764	-	R1796Q	Uncertain	not provided|Qualitative or quantitative defects of dysferlin
DYSF	rs561875696	VCV000450733	-	K546T	Uncertain	not provided
DYSF	rs200719174	VCV000450303	-	R1151C	Uncertain	Qualitative or quantitative defects of dysferlin|not provided
DYSF	rs371841411	VCV000450192	-	R819W	Uncertain	not provided
DYSF	rs773799968	VCV000447288	-	E1990G	Uncertain	not specified
DYSF	rs1553361773	VCV000447286	-	T1104I	Uncertain	not specified
DYSF	rs752810646	VCV000447285	-	R1046C	Pathogenic	not specified|Qualitative or quantitative defects of dysferlin
DYSF	rs759171890	VCV000447284	-	A93T	Uncertain	not specified|Qualitative or quantitative defects of dysferlin
DYSF	rs933715192	VCV000444504	-	E1577G	Uncertain	Qualitative or quantitative defects of dysferlin|not provided
DYSF	rs1230790473	VCV000433557	-	F1567L	Uncertain
DYSF	rs1553542704	VCV000433556	-	L575P	Uncertain
DYSF	rs1024524968	VCV000432655	-	G1865A	Uncertain	Qualitative or quantitative defects of dysferlin|not provided
DYSF	rs376134165	VCV000432288	-	P1399S	Uncertain	not provided
DYSF	rs1131692158	VCV000430739	VAR_057875	G1842D	Pathogenic	Autosomal recessive limb-girdle muscular dystrophy type 2B/Miyoshi muscular dystrophy 1 (MMD1) [MIM:254130]
DYSF	rs536703008	VCV000430535	-	K1941M	Uncertain	not provided
DYSF	rs1131691788	VCV000430112	-	N439D	Uncertain	not provided
DYSF	rs138268837	VCV000429430	-	P1400R	Pathogenic	Qualitative or quantitative defects of dysferlin|Miyoshi muscular dystrophy 1|Autosomal recessive limb-girdle muscular dystrophy type 2B|not provided
DYSF	rs747398354	VCV000425202	-	G1492S	Uncertain	Qualitative or quantitative defects of dysferlin|not provided
DYSF	rs202061751	VCV000393119	-	H1285Y	Uncertain	Qualitative or quantitative defects of dysferlin|not provided
DYSF	rs1057524492	VCV000392441	-	G498V	Uncertain	not provided
DYSF	rs1057521141	VCV000381677	-	P2009S	Pathogenic	Qualitative or quantitative defects of dysferlin|not provided
DYSF	rs144202114	VCV000377823	-	V398M	Benign	Qualitative or quantitative defects of dysferlin|not provided
DYSF	rs370286628	VCV000336977	-	R2020C	Uncertain	Limb-Girdle Muscular Dystrophy, Recessive|Miyoshi myopathy|Qualitative or quantitative defects of dysferlin
DYSF	rs886056283	VCV000336975	-	T1804I	Uncertain	Limb-Girdle Muscular Dystrophy, Recessive|Miyoshi myopathy|Qualitative or quantitative defects of dysferlin
DYSF	rs182185801	VCV000336973	-	K1497N	Uncertain	Limb-Girdle Muscular Dystrophy, Recessive|Qualitative or quantitative defects of dysferlin|Miyoshi myopathy
DYSF	rs151268930	VCV000336971	-	P1400A	Pathogenic	Qualitative or quantitative defects of dysferlin|Miyoshi myopathy|Limb-Girdle Muscular Dystrophy, Recessive|not specified|not provided
DYSF	rs145401010	VCV000336969	VAR_057861	I1325V	Pathogenic	not provided|Limb-Girdle Muscular Dystrophy, Recessive|Miyoshi myopathy|not specified|Qualitative or quantitative defects of dysferlin/-
DYSF	rs761916273	VCV000336967	-	P1266L	Uncertain	Limb-Girdle Muscular Dystrophy, Recessive|Miyoshi myopathy|Qualitative or quantitative defects of dysferlin|not provided
DYSF	rs369170272	VCV000336966	-	R1242C	Uncertain	Limb-Girdle Muscular Dystrophy, Recessive|Miyoshi myopathy|Qualitative or quantitative defects of dysferlin|not provided
DYSF	rs148925399	VCV000336965	-	V1130I	Uncertain	Qualitative or quantitative defects of dysferlin|Miyoshi myopathy|Limb-Girdle Muscular Dystrophy, Recessive|not provided
DYSF	rs770883682	VCV000336964	-	T1036I	Uncertain	Limb-Girdle Muscular Dystrophy, Recessive|Miyoshi myopathy|Qualitative or quantitative defects of dysferlin
DYSF	rs886042550	VCV000336963	-	S1000A	Uncertain	Limb-Girdle Muscular Dystrophy, Recessive|Miyoshi myopathy|Qualitative or quantitative defects of dysferlin
DYSF	rs201209494	VCV000336962	-	T937I	Uncertain	Qualitative or quantitative defects of dysferlin|Miyoshi myopathy|Limb-Girdle Muscular Dystrophy, Recessive|not provided|See cases
DYSF	rs886056281	VCV000336961	-	K912R	Uncertain	Limb-Girdle Muscular Dystrophy, Recessive|Miyoshi myopathy|Qualitative or quantitative defects of dysferlin
DYSF	rs143632564	VCV000336960	-	A846T	Uncertain	Limb-Girdle Muscular Dystrophy, Recessive|Miyoshi myopathy|Qualitative or quantitative defects of dysferlin
DYSF	rs546679270	VCV000336956	-	R582L	Pathogenic	Qualitative or quantitative defects of dysferlin|Miyoshi myopathy|Limb-Girdle Muscular Dystrophy, Recessive|not provided|Autosomal recessive limb-girdle muscular dystrophy type 2B
DYSF	rs201515915	VCV000336955	-	A577V	Pathogenic	Limb-Girdle Muscular Dystrophy, Recessive|Miyoshi myopathy|Qualitative or quantitative defects of dysferlin
DYSF	rs748826870	VCV000336953	-	N472S	Uncertain	Limb-Girdle Muscular Dystrophy, Recessive|Miyoshi myopathy|Qualitative or quantitative defects of dysferlin
DYSF	rs146588926	VCV000336950	-	A425V	Uncertain	Limb-Girdle Muscular Dystrophy, Recessive|Miyoshi myopathy|Qualitative or quantitative defects of dysferlin
DYSF	rs150029218	VCV000336945	-	T208A	Pathogenic	Qualitative or quantitative defects of dysferlin|not provided|Miyoshi myopathy|Limb-Girdle Muscular Dystrophy, Recessive
DYSF	rs886056278	VCV000336943	-	T124A	Uncertain	Limb-Girdle Muscular Dystrophy, Recessive|Qualitative or quantitative defects of dysferlin|Miyoshi myopathy
DYSF	rs760119297	VCV000291220	-	R2041L	Uncertain	not provided
DYSF	rs143355224	VCV000291123	-	N443K	Pathogenic	not provided|Qualitative or quantitative defects of dysferlin
DYSF	rs886044643	VCV000291078	-	P2013R	Uncertain	not provided
DYSF	rs770228554	VCV000290745	-	G680V	Uncertain	not provided|Limb-Girdle Muscular Dystrophy, Recessive|Qualitative or quantitative defects of dysferlin|Miyoshi myopathy
DYSF	rs886044549	VCV000290738	-	G179S	Uncertain	not provided
DYSF	rs150717638	VCV000290702	-	P934L	Uncertain	Qualitative or quantitative defects of dysferlin|not provided|Distal myopathy with anterior tibial onset|Miyoshi muscular dystrophy 1|Autosomal recessive limb-girdle muscular dystrophy type 2B
DYSF	rs747583441	VCV000290670	-	R1342Q	Uncertain	Limb-Girdle Muscular Dystrophy, Recessive|Qualitative or quantitative defects of dysferlin|Miyoshi myopathy|not provided
DYSF	rs2303603	VCV000290657	VAR_020308	R1242H	Pathogenic	not provided|not specified|Qualitative or quantitative defects of dysferlin|Autosomal recessive limb-girdle muscular dystrophy type 2B/-
DYSF	rs768226528	VCV000290608	-	P786H	Uncertain	not provided
DYSF	rs886044487	VCV000290557	-	F1135S	Uncertain	not provided
DYSF	rs886044474	VCV000290517	-	E1009V	Uncertain	not provided
DYSF	rs886044472	VCV000290515	-	Q221H	Pathogenic	Qualitative or quantitative defects of dysferlin|not provided
DYSF	rs140058659	VCV000290506	-	T1141M	Uncertain	not provided
DYSF	rs746919714	VCV000290354	-	T1718P	Uncertain	Qualitative or quantitative defects of dysferlin|not provided
DYSF	rs761528558	VCV000290345	-	D1147H	Uncertain	not provided
DYSF	rs202123283	VCV000290257	-	H735N	Pathogenic	Limb-Girdle Muscular Dystrophy, Recessive|Qualitative or quantitative defects of dysferlin|not provided|Miyoshi myopathy
DYSF	rs886044387	VCV000290222	-	L323F	Uncertain	not provided
DYSF	rs886044378	VCV000290199	-	D683E	Uncertain	not provided
DYSF	rs144383140	VCV000290187	-	T1622M	Uncertain	not provided|Distal myopathy with anterior tibial onset|Miyoshi muscular dystrophy 1|Autosomal recessive limb-girdle muscular dystrophy type 2B|Qualitative or quantitative defects of dysferlin
DYSF	rs775539496	VCV000290178	-	T702M	Pathogenic	not specified|Qualitative or quantitative defects of dysferlin|not provided
DYSF	rs765601966	VCV000290143	-	R919H	Uncertain	Qualitative or quantitative defects of dysferlin|not provided
DYSF	rs767800266	VCV000290096	-	P392L	Uncertain	not provided
DYSF	rs538781815	VCV000290095	-	R1586Q	Uncertain	DYSF-Related Disorders|Qualitative or quantitative defects of dysferlin|not provided
DYSF	rs139529811	VCV000289963	VAR_024869	N1351S	Pathogenic	Qualitative or quantitative defects of dysferlin|not provided/-
DYSF	rs886044317	VCV000289960	-	F1674S	Uncertain	Qualitative or quantitative defects of dysferlin|not provided
DYSF	rs886044266	VCV000289789	-	G1863S	Uncertain	not provided|Qualitative or quantitative defects of dysferlin
DYSF	rs760627822	VCV000289774	-	V1358M	Uncertain	not provided
DYSF	rs200921075	VCV000289559	-	R2006W	Uncertain	Qualitative or quantitative defects of dysferlin|not provided
DYSF	rs767415886	VCV000289490	-	R553C	Uncertain	not specified|Qualitative or quantitative defects of dysferlin|not provided
DYSF	rs886044185	VCV000289478	-	D467G	Uncertain	not provided
DYSF	rs374203339	VCV000289471	-	V42M	Uncertain	Qualitative or quantitative defects of dysferlin|not provided
DYSF	rs886044130	VCV000289244	-	C1884F	Uncertain	Qualitative or quantitative defects of dysferlin|not provided
DYSF	rs886044098	VCV000289143	-	W999R	Uncertain	not provided
DYSF	rs750724439	VCV000289140	-	V235M	Pathogenic	Limb-Girdle Muscular Dystrophy, Recessive|Miyoshi myopathy|Qualitative or quantitative defects of dysferlin|not provided
DYSF	rs759412160	VCV000288976	-	P839L	Uncertain	Qualitative or quantitative defects of dysferlin|not provided
DYSF	rs767889531	VCV000288941	-	V1321F	Uncertain	Qualitative or quantitative defects of dysferlin|not provided
DYSF	rs146064054	VCV000288879	-	M451I	Uncertain	Distal myopathy with anterior tibial onset|Miyoshi muscular dystrophy 1|Autosomal recessive limb-girdle muscular dystrophy type 2B|Peripheral neuropathy|Qualitative or quantitative defects of dysferlin|not provided
DYSF	rs886044028	VCV000288860	-	C1156R	Uncertain	not provided
DYSF	rs886044026	VCV000288850	-	T958A	Uncertain	Qualitative or quantitative defects of dysferlin|not provided
DYSF	rs753279446	VCV000288830	-	C1678Y	Uncertain	not provided
DYSF	rs372817333	VCV000288793	-	R1093C	Uncertain	Qualitative or quantitative defects of dysferlin|not provided
DYSF	rs886043967	VCV000288650	-	P281L	Uncertain	not provided
DYSF	rs766315212	VCV000288648	-	N258K	Uncertain	not provided|Qualitative or quantitative defects of dysferlin
DYSF	rs141137410	VCV000288630	-	A1676S	Pathogenic	Limb-Girdle Muscular Dystrophy, Recessive|not specified|Qualitative or quantitative defects of dysferlin|not provided|Miyoshi myopathy|Miyoshi muscular dystrophy 1|Autosomal recessive limb-girdle muscular dystrophy type 2B
DYSF	rs767340310	VCV000288625	-	T74M	Uncertain	Qualitative or quantitative defects of dysferlin|not provided
DYSF	rs377706756	VCV000288624	-	R1423C	Uncertain	not provided|Qualitative or quantitative defects of dysferlin
DYSF	rs886043941	VCV000288580	-	A610T	Uncertain	not provided
DYSF	rs773950181	VCV000288579	-	D1826G	Uncertain	not provided
DYSF	rs772664716	VCV000288577	-	N1596S	Pathogenic	Qualitative or quantitative defects of dysferlin|not provided
DYSF	rs886043916	VCV000288497	-	D1087E	Uncertain	not provided
DYSF	rs759675023	VCV000288493	-	R803H	Uncertain	Qualitative or quantitative defects of dysferlin|not specified|not provided|Autosomal recessive limb-girdle muscular dystrophy type 2B
DYSF	rs886043914	VCV000288492	-	K355R	Uncertain	not provided
DYSF	rs886043900	VCV000288438	VAR_057852	G621R	Pathogenic	not provided|Qualitative or quantitative defects of dysferlin|Autosomal recessive limb-girdle muscular dystrophy type 2B/Muscular dystrophy, limb-girdle, autosomal recessive 2 (LGMDR2) [MIM:253601]
DYSF	rs886043898	VCV000288436	-	S789T	Uncertain	Qualitative or quantitative defects of dysferlin|not provided
DYSF	rs886043890	VCV000288420	-	W1077C	Uncertain	not provided
DYSF	rs201890095	VCV000288412	-	S1995R	Pathogenic	Limb-Girdle Muscular Dystrophy, Recessive|not provided|Qualitative or quantitative defects of dysferlin|Miyoshi myopathy
DYSF	rs761337469	VCV000288303	-	R1414L	Uncertain	not provided
DYSF	rs886043856	VCV000288291	-	R3K	Uncertain	not provided
DYSF	rs886043846	VCV000288272	-	E880K	Uncertain	not provided
DYSF	rs769180834	VCV000288189	-	R251W	Uncertain	not provided
DYSF	rs886043805	VCV000288090	-	A2066V	Uncertain	Qualitative or quantitative defects of dysferlin|not provided
DYSF	rs147139414	VCV000288008	-	A783V	Pathogenic	Qualitative or quantitative defects of dysferlin|not provided
DYSF	rs886043782	VCV000288007	-	T1988I	Uncertain	not provided
DYSF	rs527435707	VCV000287943	-	R387W	Uncertain	Qualitative or quantitative defects of dysferlin|not provided
DYSF	rs745746091	VCV000287822	-	A315T	Uncertain	Qualitative or quantitative defects of dysferlin|not provided
DYSF	rs115407852	VCV000287816	VAR_024872	R2000Q	Pathogenic	Qualitative or quantitative defects of dysferlin|not specified|not provided|DYSF-Related Disorders|Autosomal recessive limb-girdle muscular dystrophy type 2B|Miyoshi muscular dystrophy 1/Miyoshi muscular dystrophy 1 (MMD1) [MIM:254130]
DYSF	rs749542779	VCV000287785	-	R853W	Uncertain	Qualitative or quantitative defects of dysferlin|not provided
DYSF	rs147483765	VCV000287474	-	R1097C	Pathogenic	Qualitative or quantitative defects of dysferlin|not provided
DYSF	rs776921154	VCV000287473	-	S289F	Uncertain	Qualitative or quantitative defects of dysferlin|not provided
DYSF	rs149732545	VCV000287308	VAR_057881	P2068L	Uncertain	Qualitative or quantitative defects of dysferlin|not provided|Autosomal recessive limb-girdle muscular dystrophy type 2B/Miyoshi muscular dystrophy 1 (MMD1) [MIM:254130]
DYSF	rs116426399	VCV000287175	-	T1305K	Benign	not specified|Qualitative or quantitative defects of dysferlin|not provided
DYSF	rs143562525	VCV000286920	-	G178R	Pathogenic	Qualitative or quantitative defects of dysferlin|not provided
DYSF	rs886043489	VCV000286816	-	E2008K	Uncertain	Distal myopathy with anterior tibial onset|Miyoshi muscular dystrophy 1|Autosomal recessive limb-girdle muscular dystrophy type 2B|Qualitative or quantitative defects of dysferlin|not provided
DYSF	rs144598063	VCV000286743	VAR_057859	R1041C	Pathogenic	Qualitative or quantitative defects of dysferlin|not provided|Autosomal recessive limb-girdle muscular dystrophy type 2B|Miyoshi muscular dystrophy 1/Miyoshi muscular dystrophy 1 (MMD1) [MIM:254130]
DYSF	rs866367366	VCV000286742	-	I1733T	Uncertain	not provided
DYSF	rs886043461	VCV000286722	-	E409K	Uncertain	Qualitative or quantitative defects of dysferlin|not provided
DYSF	rs770997582	VCV000286711	-	E885K	Uncertain	Qualitative or quantitative defects of dysferlin|not provided
DYSF	rs539727858	VCV000286603	-	R1044C	Uncertain	not provided|Distal myopathy with anterior tibial onset|Miyoshi muscular dystrophy 1|Autosomal recessive limb-girdle muscular dystrophy type 2B
DYSF	rs149182447	VCV000286443	-	T1365M	Uncertain	Qualitative or quantitative defects of dysferlin|not provided
DYSF	rs886043391	VCV000286434	-	G1983D	Uncertain	not provided
DYSF	rs886043339	VCV000286209	-	V1823E	Uncertain	not provided
DYSF	rs886043338	VCV000286205	-	G1268E	Uncertain	not provided
DYSF	rs148652047	VCV000286177	-	R684W	Pathogenic	Qualitative or quantitative defects of dysferlin|not specified|not provided
DYSF	rs746243052	VCV000286151	-	R1807W	Pathogenic	Autosomal recessive limb-girdle muscular dystrophy type 2B|Qualitative or quantitative defects of dysferlin|not provided
DYSF	rs765027098	VCV000285943	-	S662T	Uncertain	not provided|Qualitative or quantitative defects of dysferlin
DYSF	rs749901429	VCV000285923	-	A206V	Uncertain	not provided
DYSF	rs886043230	VCV000285836	-	I681T	Uncertain	not provided
DYSF	rs185119682	VCV000285813	-	R468C	Uncertain	Qualitative or quantitative defects of dysferlin|not provided|Distal myopathy with anterior tibial onset|Miyoshi muscular dystrophy 1|Autosomal recessive limb-girdle muscular dystrophy type 2B
DYSF	rs755108809	VCV000285750	-	Y1716F	Uncertain	Qualitative or quantitative defects of dysferlin|not provided
DYSF	rs886043196	VCV000285747	-	N622T	Uncertain	not provided|Miyoshi muscular dystrophy 1
DYSF	rs149768871	VCV000285741	-	P1555S	Pathogenic	Miyoshi myopathy|not provided|Limb-Girdle Muscular Dystrophy, Recessive|Qualitative or quantitative defects of dysferlin
DYSF	rs886043194	VCV000285737	-	W1968R	Uncertain	not provided
DYSF	rs886043185	VCV000285704	-	A927T	Uncertain	not provided
DYSF	rs727503910	VCV000285702	VAR_057856	W930C	Uncertain	not provided/Muscular dystrophy, limb-girdle, autosomal recessive 2 (LGMDR2) [MIM:253601]
DYSF	rs145272777	VCV000285686	-	P1739Q	Pathogenic	not provided|Qualitative or quantitative defects of dysferlin|Autosomal recessive limb-girdle muscular dystrophy type 2B|Miyoshi muscular dystrophy 1|Distal myopathy with anterior tibial onset
DYSF	rs886043169	VCV000285664	-	K412N	Uncertain	not provided
DYSF	rs181551438	VCV000285643	-	R744C	Uncertain	Qualitative or quantitative defects of dysferlin|not provided
DYSF	rs377079619	VCV000285577	-	R1090C	Uncertain	not provided|Qualitative or quantitative defects of dysferlin
DYSF	rs375068646	VCV000285463	-	G1660S	Uncertain	not provided|Qualitative or quantitative defects of dysferlin
DYSF	rs150139276	VCV000285356	-	Y1494H	Uncertain	Qualitative or quantitative defects of dysferlin|not provided|Autosomal recessive limb-girdle muscular dystrophy type 2B
DYSF	rs886043057	VCV000285259	-	R1905Q	Uncertain	not provided|Qualitative or quantitative defects of dysferlin
DYSF	rs372880553	VCV000285200	-	P1024L	Uncertain	Qualitative or quantitative defects of dysferlin|not provided
DYSF	rs886043028	VCV000285152	-	R1870K	Uncertain	not provided|Qualitative or quantitative defects of dysferlin
DYSF	rs200970855	VCV000285148	VAR_057837	G155R	Pathogenic	Qualitative or quantitative defects of dysferlin|not provided/Muscular dystrophy, limb-girdle, autosomal recessive 2 (LGMDR2) [MIM:253601]
DYSF	rs886042452	VCV000285133	-	R2019K	Pathogenic	not provided|Qualitative or quantitative defects of dysferlin
DYSF	rs148858485	VCV000285123	VAR_024865	I1208M	Pathogenic	Qualitative or quantitative defects of dysferlin|not provided/Muscular dystrophy, limb-girdle, autosomal recessive 2 (LGMDR2) [MIM:253601]
DYSF	rs746610724	VCV000284934	-	G378E	Pathogenic	not provided|Qualitative or quantitative defects of dysferlin
DYSF	rs750860886	VCV000284822	-	D1919E	Uncertain	not provided|Qualitative or quantitative defects of dysferlin
DYSF	rs114986640	VCV000284816	-	V69L	Pathogenic	not specified|Qualitative or quantitative defects of dysferlin|Limb-Girdle Muscular Dystrophy, Recessive|Miyoshi myopathy|not provided
DYSF	rs149827237	VCV000284800	VAR_024855	R253W	Pathogenic	Distal myopathy with anterior tibial onset|Miyoshi muscular dystrophy 1|Autosomal recessive limb-girdle muscular dystrophy type 2B|Autosomal recessive limb-girdle muscular dystrophy type 2B|Qualitative or quantitative defects of dysferlin|not provided/-
DYSF	rs752424049	VCV000284692	-	R1091H	Uncertain	not provided
DYSF	rs200049922	VCV000284580	-	E872K	Uncertain	Miyoshi myopathy|Qualitative or quantitative defects of dysferlin|not provided|Limb-Girdle Muscular Dystrophy, Recessive
DYSF	rs773837400	VCV000284579	-	P135L	Pathogenic	not specified|not provided|Autosomal recessive limb-girdle muscular dystrophy type 2B
DYSF	rs772008300	VCV000284573	VAR_057836	A84V	Uncertain	not provided/-
DYSF	rs149357145	VCV000284487	-	R2000W	Uncertain	not provided|Qualitative or quantitative defects of dysferlin
DYSF	rs886042880	VCV000284471	-	V1840M	Pathogenic	Qualitative or quantitative defects of dysferlin|not provided
DYSF	rs886042878	VCV000284469	-	V69G	Pathogenic	not provided|Autosomal recessive limb-girdle muscular dystrophy type 2B
DYSF	rs886042863	VCV000284414	-	G644E	Uncertain	not provided
DYSF	rs202218890	VCV000284254	VAR_024860	R959W	Pathogenic	Distal myopathy with anterior tibial onset|Miyoshi muscular dystrophy 1|Autosomal recessive limb-girdle muscular dystrophy type 2B|Qualitative or quantitative defects of dysferlin|not provided/Miyoshi muscular dystrophy 1 (MMD1) [MIM:254130]
DYSF	rs886042828	VCV000284252	-	L1270R	Uncertain	not provided|Qualitative or quantitative defects of dysferlin
DYSF	rs764931697	VCV000284003	-	P1020L	Uncertain	not provided|Distal myopathy with anterior tibial onset|Miyoshi muscular dystrophy 1|Autosomal recessive limb-girdle muscular dystrophy type 2B|Qualitative or quantitative defects of dysferlin|Autosomal recessive limb-girdle muscular dystrophy type 2B
DYSF	rs35297901	VCV000283977	-	R808Q	Uncertain	Limb-Girdle Muscular Dystrophy, Recessive|Miyoshi myopathy|Distal myopathy with anterior tibial onset|Miyoshi muscular dystrophy 1|Autosomal recessive limb-girdle muscular dystrophy type 2B|Qualitative or quantitative defects of dysferlin|Autosomal recessive limb-girdle muscular dystrophy type 2B|not provided
DYSF	rs140002194	VCV000283965	-	R253Q	Uncertain	Distal myopathy with anterior tibial onset|Miyoshi muscular dystrophy 1|Autosomal recessive limb-girdle muscular dystrophy type 2B|Qualitative or quantitative defects of dysferlin|not provided
DYSF	rs753632964	VCV000283948	-	I1817S	Uncertain	not provided
DYSF	rs139411595	VCV000283624	-	S1434L	Pathogenic	not provided|Qualitative or quantitative defects of dysferlin
DYSF	rs538170367	VCV000283484	-	G653S	Pathogenic	not provided|Qualitative or quantitative defects of dysferlin|Autosomal recessive limb-girdle muscular dystrophy type 2B
DYSF	rs550721009	VCV000283483	-	T1036A	Uncertain	Autosomal recessive limb-girdle muscular dystrophy type 2B|not provided
DYSF	rs199879861	VCV000283459	-	R462H	Pathogenic	Miyoshi myopathy|Limb-Girdle Muscular Dystrophy, Recessive|Qualitative or quantitative defects of dysferlin|not provided
DYSF	rs754343148	VCV000283252	-	S209F	Uncertain	not specified|not provided
DYSF	rs886042584	VCV000283243	-	C1815F	Pathogenic	not provided
DYSF	rs145007061	VCV000283228	-	A698V	Pathogenic	not provided|Qualitative or quantitative defects of dysferlin
DYSF	rs886042550	VCV000283070	-	S1000P	Uncertain	not provided
DYSF	rs147678255	VCV000282885	-	R1720H	Pathogenic	Qualitative or quantitative defects of dysferlin|Miyoshi muscular dystrophy 1|Autosomal recessive limb-girdle muscular dystrophy type 2B|Distal myopathy with anterior tibial onset|not provided
DYSF	rs886042493	VCV000282825	-	I1730T	Uncertain	Qualitative or quantitative defects of dysferlin|not provided
DYSF	rs886042492	VCV000282820	-	L1647V	Uncertain	not provided|Qualitative or quantitative defects of dysferlin
DYSF	rs34061568	VCV000282765	-	K983T	Pathogenic	Miyoshi myopathy|Limb-Girdle Muscular Dystrophy, Recessive|not provided|Qualitative or quantitative defects of dysferlin
DYSF	rs144634077	VCV000282705	-	V1137M	Pathogenic	Qualitative or quantitative defects of dysferlin|not provided
DYSF	rs886042452	VCV000282670	-	R2019M	Uncertain	not provided
DYSF	rs148860301	VCV000282624	-	R1807Q	Pathogenic	Qualitative or quantitative defects of dysferlin|Miyoshi muscular dystrophy 1|Autosomal recessive limb-girdle muscular dystrophy type 2B|Distal myopathy with anterior tibial onset|not provided|not specified
DYSF	rs760443264	VCV000282449	-	R1039W	Uncertain	not provided|Autosomal recessive limb-girdle muscular dystrophy type 2B|Qualitative or quantitative defects of dysferlin
DYSF	rs201476613	VCV000282423	-	A1328V	Pathogenic	not specified|not provided|Qualitative or quantitative defects of dysferlin
DYSF	rs886042389	VCV000282410	VAR_057847	D390N	Pathogenic	Qualitative or quantitative defects of dysferlin|not provided/-
DYSF	rs762258343	VCV000282408	-	Y1877H	Pathogenic	Autosomal recessive limb-girdle muscular dystrophy type 2B|not provided
DYSF	rs141818764	VCV000282209	-	M451V	Pathogenic	not provided|Miyoshi muscular dystrophy 1|Miyoshi myopathy|not specified|Limb-Girdle Muscular Dystrophy, Recessive|Qualitative or quantitative defects of dysferlin
DYSF	rs886042341	VCV000282202	-	G1781E	Uncertain	not provided
DYSF	rs115279465	VCV000282164	-	A350V	Benign	not specified|Qualitative or quantitative defects of dysferlin|not provided
DYSF	rs886042275	VCV000281963	-	C700Y	Uncertain	not provided
DYSF	rs139194093	VCV000281301	-	D1163N	Pathogenic	not provided|Qualitative or quantitative defects of dysferlin
DYSF	rs148541407	VCV000281237	-	R1717W	Pathogenic	not provided|not specified|Qualitative or quantitative defects of dysferlin
DYSF	rs139879284	VCV000281104	-	R1796W	Pathogenic	not provided|Qualitative or quantitative defects of dysferlin
DYSF	rs886042093	VCV000281067	VAR_057848	G426R	Pathogenic	not provided|Qualitative or quantitative defects of dysferlin/Miyoshi muscular dystrophy 1 (MMD1) [MIM:254130]
DYSF	rs141867897	VCV000281014	-	M626T	Pathogenic	not provided|Qualitative or quantitative defects of dysferlin|not specified|Miyoshi muscular dystrophy 1
DYSF	rs199870606	VCV000280068	-	R1342W	Pathogenic	not provided|not specified|Qualitative or quantitative defects of dysferlin
DYSF	rs150345121	VCV000259085	-	V226M	Pathogenic	not specified|Qualitative or quantitative defects of dysferlin|not provided
DYSF	rs74423119	VCV000259069	-	L685V	Pathogenic	not specified|Qualitative or quantitative defects of dysferlin|not provided
DYSF	rs779987458	VCV000242527	-	R1693Q	Pathogenic	Qualitative or quantitative defects of dysferlin|Autosomal recessive limb-girdle muscular dystrophy type 2B
DYSF	rs150877497	VCV000242418	-	R1038Q	Pathogenic	Qualitative or quantitative defects of dysferlin|Autosomal recessive limb-girdle muscular dystrophy type 2B|Distal myopathy with anterior tibial onset|not provided
DYSF	rs863225021	VCV000217227	VAR_057871	R1693W	Pathogenic	Autosomal recessive limb-girdle muscular dystrophy|Qualitative or quantitative defects of dysferlin|Autosomal recessive limb-girdle muscular dystrophy type 2B|not provided/Miyoshi muscular dystrophy 1 (MMD1) [MIM:254130]
DYSF	rs201049092	VCV000217224	VAR_057851	G618R	Pathogenic	not provided|Autosomal recessive limb-girdle muscular dystrophy type 2B/Miyoshi muscular dystrophy 1 (MMD1) [MIM:254130]
DYSF	rs797045541	VCV000210900	-	Y1583C	Uncertain	not specified
DYSF	rs141497053	VCV000198495	VAR_057838	G234E	Pathogenic	Autosomal recessive limb-girdle muscular dystrophy|Qualitative or quantitative defects of dysferlin|not provided/Muscular dystrophy, limb-girdle, autosomal recessive 2 (LGMDR2) [MIM:253601]
DYSF	rs150917600	VCV000198494	-	N236T	Pathogenic	not provided|Qualitative or quantitative defects of dysferlin|Miyoshi muscular dystrophy 1
DYSF	rs200990851	VCV000197966	-	R2041W	Uncertain	Qualitative or quantitative defects of dysferlin|not provided
DYSF	rs794727690	VCV000197592	-	D1827E	Uncertain	Qualitative or quantitative defects of dysferlin|not provided
DYSF	rs370866476	VCV000197566	-	Q1758E	Uncertain	Qualitative or quantitative defects of dysferlin|not provided
DYSF	rs146384562	VCV000197504	-	I1607T	Pathogenic	not specified|Autosomal recessive limb-girdle muscular dystrophy|Qualitative or quantitative defects of dysferlin|not provided|Miyoshi muscular dystrophy 1
DYSF	rs794727597	VCV000197005	-	S1302P	Uncertain	not provided
DYSF	rs147950418	VCV000197004	-	Q1323E	Pathogenic	Qualitative or quantitative defects of dysferlin|Miyoshi muscular dystrophy 1|not provided
DYSF	rs146970014	VCV000196895	-	R1254W	Pathogenic	not specified|Qualitative or quantitative defects of dysferlin|Miyoshi muscular dystrophy 1|not provided
DYSF	rs756328339	VCV000196175	-	Y1014C	Pathogenic	Qualitative or quantitative defects of dysferlin|not provided|Autosomal recessive limb-girdle muscular dystrophy
DYSF	rs772518246	VCV000196125	-	N1004S	Uncertain	Qualitative or quantitative defects of dysferlin|Distal myopathy with anterior tibial onset|Miyoshi muscular dystrophy 1|Autosomal recessive limb-girdle muscular dystrophy type 2B|not provided
DYSF	rs201622087	VCV000195961	-	V891I	Pathogenic	Inborn genetic diseases|Qualitative or quantitative defects of dysferlin|not provided
DYSF	rs138654170	VCV000195749	-	G761S	Pathogenic	Qualitative or quantitative defects of dysferlin|Distal myopathy with anterior tibial onset|Miyoshi muscular dystrophy 1|Autosomal recessive limb-girdle muscular dystrophy type 2B|not provided
DYSF	rs143568054	VCV000195748	-	R778C	Uncertain	Miyoshi myopathy|Qualitative or quantitative defects of dysferlin|Limb-Girdle Muscular Dystrophy, Recessive|not provided
DYSF	rs139754493	VCV000195598	-	K656E	Pathogenic	Miyoshi myopathy|not provided|Qualitative or quantitative defects of dysferlin|Miyoshi muscular dystrophy 1|Distal myopathy with anterior tibial onset|Limb-Girdle Muscular Dystrophy, Recessive|Autosomal recessive limb-girdle muscular dystrophy type 2B
DYSF	rs745472489	VCV000195489	-	R590C	Uncertain	Qualitative or quantitative defects of dysferlin|not provided
DYSF	rs794727119	VCV000194354	-	L480P	Uncertain	not provided|Autosomal recessive limb-girdle muscular dystrophy type 2B
DYSF	rs786205525	VCV000191111	-	K211E	Pathogenic	not provided
DYSF	rs727503914	VCV000167029	-	L1828P	Uncertain	not provided|Qualitative or quantitative defects of dysferlin
DYSF	rs141536854	VCV000167023	-	R1095C	Benign	not specified|not provided|Qualitative or quantitative defects of dysferlin
DYSF	rs35884879	VCV000167019	-	D863A	Benign	not provided|Qualitative or quantitative defects of dysferlin|not specified
DYSF	rs34999029	VCV000167016	-	A170V	Pathogenic	not specified|Qualitative or quantitative defects of dysferlin
DYSF	rs61738567	VCV000128949	-	D1459G	Benign	Qualitative or quantitative defects of dysferlin|not specified
DYSF	rs59915619	VCV000128947	VAR_061170	R1096H	Pathogenic	Qualitative or quantitative defects of dysferlin|not provided|not specified/-
DYSF	rs398123808	VCV000094366	-	S289P	Uncertain	not provided
DYSF	rs398123807	VCV000094365	-	V286E	Uncertain	Qualitative or quantitative defects of dysferlin|not provided
DYSF	rs398123805	VCV000094362	-	E264D	Uncertain	not provided
DYSF	rs398123804	VCV000094360	-	L261F	Uncertain	not provided
DYSF	rs398123803	VCV000094359	-	H255P	Uncertain	not provided
DYSF	rs398123802	VCV000094358	-	T252M	Pathogenic	Abnormality of the musculature|Qualitative or quantitative defects of dysferlin|not provided|Autosomal recessive limb-girdle muscular dystrophy type 2B
DYSF	rs150834671	VCV000094353	-	I2047V	Pathogenic	Qualitative or quantitative defects of dysferlin|Miyoshi myopathy|Miyoshi muscular dystrophy 1|Limb-Girdle Muscular Dystrophy, Recessive|not provided
DYSF	rs13407355	VCV000094343	VAR_024854	L189V	Benign	Qualitative or quantitative defects of dysferlin|Autosomal recessive limb-girdle muscular dystrophy type 2B|Miyoshi myopathy|Limb-Girdle Muscular Dystrophy, Recessive|not specified/-
DYSF	rs115013641	VCV000094341	-	D1876N	Benign	Qualitative or quantitative defects of dysferlin|not provided|not specified|Distal myopathy with anterior tibial onset|Miyoshi muscular dystrophy 1|Autosomal recessive limb-girdle muscular dystrophy type 2B
DYSF	rs372895279	VCV000094338	-	R1814H	Uncertain	not provided
DYSF	rs34999029	VCV000094334	VAR_024853	A170E	Pathogenic	not specified|Qualitative or quantitative defects of dysferlin|Miyoshi muscular dystrophy 1/-
DYSF	rs147056383	VCV000094332	-	V1626I	Pathogenic	not specified|Qualitative or quantitative defects of dysferlin|not provided|Autosomal recessive limb-girdle muscular dystrophy type 2B
DYSF	rs141704244	VCV000094331	-	K1598N	Uncertain	Qualitative or quantitative defects of dysferlin|not specified|not provided
DYSF	rs185596534	VCV000094329	VAR_057867	R1581H	Pathogenic	not provided|Miyoshi myopathy|Qualitative or quantitative defects of dysferlin|Limb-Girdle Muscular Dystrophy, Recessive|not specified/-
DYSF	rs76086153	VCV000094327	-	K1526T	Pathogenic	not provided|not specified|Qualitative or quantitative defects of dysferlin
DYSF	rs398123788	VCV000094324	-	K1480T	Pathogenic	not provided|Qualitative or quantitative defects of dysferlin
DYSF	rs139654844	VCV000094322	-	P143Q	Uncertain	Qualitative or quantitative defects of dysferlin|Miyoshi myopathy|Limb-Girdle Muscular Dystrophy, Recessive|not provided
DYSF	rs398123787	VCV000094321	-	G1418D	Pathogenic	Qualitative or quantitative defects of dysferlin|not provided|Autosomal recessive limb-girdle muscular dystrophy type 2B
DYSF	rs61742872	VCV000094315	VAR_024867	R1331L	Benign	not specified|Qualitative or quantitative defects of dysferlin|not provided/-
DYSF	rs34997054	VCV000094311	-	G128E	Pathogenic	Qualitative or quantitative defects of dysferlin|Inborn genetic diseases|Muscular dystrophy|not specified|Miyoshi muscular dystrophy 1|Autosomal recessive limb-girdle muscular dystrophy type 2B
DYSF	rs34211915	VCV000094300	-	R1040Q	Benign	not specified|Qualitative or quantitative defects of dysferlin|not provided
DYSF	rs34671418	VCV000094289	-	I852V	Benign	not specified|Miyoshi myopathy|Qualitative or quantitative defects of dysferlin|Limb-Girdle Muscular Dystrophy, Recessive
DYSF	rs146261069	VCV000094280	-	A596V	Uncertain	Qualitative or quantitative defects of dysferlin|not provided|not specified
DYSF	rs377735262	VCV000094278	VAR_024859	R555W	Pathogenic	Qualitative or quantitative defects of dysferlin|DYSF-Related Disorders|not provided/Miyoshi muscular dystrophy 1 (MMD1) [MIM:254130]
DYSF	rs61740288	VCV000094270	-	E457K	Pathogenic	Qualitative or quantitative defects of dysferlin|not specified|not provided
DYSF	rs150724610	VCV000094264	VAR_057844	V374L	Pathogenic	Qualitative or quantitative defects of dysferlin|Autosomal recessive limb-girdle muscular dystrophy type 2B|not provided|not specified/-
DYSF	rs145832952	VCV000069635	-	P1791S	Uncertain	not provided|Qualitative or quantitative defects of dysferlin|Autosomal recessive limb-girdle muscular dystrophy type 2B
DYSF	rs786205084	VCV000018443	-	R1810K	Pathogenic	Qualitative or quantitative defects of dysferlin|Autosomal recessive limb-girdle muscular dystrophy type 2B|Miyoshi muscular dystrophy 1|Distal myopathy with anterior tibial onset|not provided|Autosomal recessive limb-girdle muscular dystrophy type 2B
DYSF	rs121908963	VCV000006682	VAR_057841	G299W	Pathogenic	not provided/Miyoshi muscular dystrophy 1 (MMD1) [MIM:254130]
DYSF	rs121908962	VCV000006679	VAR_057850	G519R	Pathogenic	Qualitative or quantitative defects of dysferlin|not provided/Miyoshi muscular dystrophy 1 (MMD1) [MIM:254130]
DYSF	rs121908961	VCV000006678	VAR_057872	E1734G	Pathogenic	Autosomal recessive limb-girdle muscular dystrophy type 2B/Muscular dystrophy, limb-girdle, autosomal recessive 2 (LGMDR2) [MIM:253601]
DYSF	rs121908960	VCV000006677	-	D643Y	Pathogenic	Autosomal recessive limb-girdle muscular dystrophy type 2B
DYSF	rs121908958	VCV000006675	VAR_024863	R1046H	Pathogenic	Qualitative or quantitative defects of dysferlin|Autosomal recessive limb-girdle muscular dystrophy type 2B|not provided|Distal myopathy with anterior tibial onset|Autosomal recessive limb-girdle muscular dystrophy type 2B|Miyoshi muscular dystrophy 1/Miyoshi muscular dystrophy 1 (MMD1) [MIM:254130]
DYSF	rs28937581	VCV000006674	VAR_057857	W999C	Pathogenic	not provided|Qualitative or quantitative defects of dysferlin|Autosomal recessive limb-girdle muscular dystrophy type 2B/Miyoshi muscular dystrophy 1 (MMD1) [MIM:254130]
DYSF	rs121908956	VCV000006671	VAR_012308	P791R	Pathogenic	Qualitative or quantitative defects of dysferlin|not provided/Miyoshi muscular dystrophy 1 (MMD1) [MIM:254130]
DYSF	rs121908955	VCV000006668	VAR_012311	R2042C	Pathogenic	Qualitative or quantitative defects of dysferlin|not provided|Autosomal recessive limb-girdle muscular dystrophy type 2B|Abnormality of the musculature/Miyoshi muscular dystrophy 1 (MMD1) [MIM:254130]
DYSF	rs121908954	VCV000006667	VAR_012309	I1298V	Pathogenic	Qualitative or quantitative defects of dysferlin|not provided|Distal myopathy with anterior tibial onset|Autosomal recessive limb-girdle muscular dystrophy type 2B|Miyoshi muscular dystrophy 1|DYSF-Related Disorders|not specified/Miyoshi muscular dystrophy 1 (MMD1) [MIM:254130]
EFEMP1	-	VCV001810154	-	N63T	Uncertain	not provided
EFEMP1	-	VCV001720683	-	A144G	Uncertain	not provided
EFEMP1	-	VCV001718376	-	A122P	Uncertain	not provided
EFEMP1	-	VCV001678242	-	T422I	Uncertain	not provided
EFEMP1	rs755079916	VCV001575705	-	F6L	Benign	not provided
EFEMP1	rs373990093	VCV001525751	-	R440Q	Uncertain	not provided
EFEMP1	rs1232184871	VCV001521222	-	N169D	Uncertain	not provided
EFEMP1	-	VCV001518185	-	T94N	Uncertain	not provided
EFEMP1	-	VCV001515378	-	Q211E	Uncertain	not provided
EFEMP1	rs1055074015	VCV001515111	-	G356S	Uncertain	not provided
EFEMP1	rs745831485	VCV001513781	-	R140Q	Uncertain	not provided
EFEMP1	rs369049569	VCV001509742	-	R362Q	Uncertain	not provided
EFEMP1	rs1469786167	VCV001507330	-	S154F	Uncertain	not provided
EFEMP1	-	VCV001507322	-	V445L	Uncertain	not provided
EFEMP1	rs754310502	VCV001494293	-	M385I	Uncertain	not provided
EFEMP1	rs754072239	VCV001490378	-	Q238H	Uncertain	not provided
EFEMP1	rs373857382	VCV001488762	-	I295T	Uncertain	not provided
EFEMP1	rs780161368	VCV001485699	-	T425I	Uncertain	not provided
EFEMP1	-	VCV001479031	-	T11I	Uncertain	not provided
EFEMP1	rs374747361	VCV001471488	-	R148H	Uncertain	not provided
EFEMP1	rs763849216	VCV001450384	-	Q147R	Uncertain	not provided
EFEMP1	-	VCV001434493	-	N183Y	Uncertain	not provided
EFEMP1	rs756850765	VCV001423572	-	N142K	Uncertain	not provided
EFEMP1	-	VCV001412737	-	I400V	Uncertain	not provided
EFEMP1	-	VCV001395388	-	V213L	Uncertain	not provided
EFEMP1	rs1005784311	VCV001389084	-	E293K	Uncertain	not provided
EFEMP1	rs766253306	VCV001385200	-	S471N	Uncertain	not provided
EFEMP1	-	VCV001379684	-	I157F	Uncertain	not provided
EFEMP1	-	VCV001378806	-	S479R	Uncertain	not provided
EFEMP1	-	VCV001378805	-	V481L	Uncertain	not provided
EFEMP1	-	VCV001377786	-	I77F	Uncertain	not provided
EFEMP1	-	VCV001373731	-	T98A	Uncertain	not provided
EFEMP1	-	VCV001363076	-	Q391P	Uncertain	not provided
EFEMP1	rs369629631	VCV001361910	-	V213I	Uncertain	not provided
EFEMP1	-	VCV001357308	-	I462T	Uncertain	not provided
EFEMP1	-	VCV001352653	-	G32R	Uncertain	not provided
EFEMP1	rs756356313	VCV001346366	-	P241S	Uncertain	not provided
EFEMP1	-	VCV001294423	-	R477C	Pathogenic	Glaucoma of childhood
EFEMP1	-	VCV001294421	-	N80Y	Pathogenic	Glaucoma of childhood
EFEMP1	rs147918399	VCV001106775	-	G116S	Benign	not provided
EFEMP1	-	VCV001062070	-	V481M	Uncertain	not provided
EFEMP1	-	VCV001058543	-	A126P	Uncertain	not provided
EFEMP1	rs950717015	VCV001057673	-	P232R	Uncertain	not provided
EFEMP1	rs748965004	VCV001053504	VAR_009512	I220F	Uncertain	not provided/-
EFEMP1	rs150488038	VCV001051152	-	T478P	Uncertain	not provided
EFEMP1	rs1233651031	VCV001046805	-	I50V	Uncertain	not provided
EFEMP1	rs1670759235	VCV001042759	-	M130T	Uncertain	not provided
EFEMP1	rs1432921887	VCV001042313	-	G435R	Uncertain	not provided
EFEMP1	rs1668777682	VCV001035306	-	V406M	Uncertain	not provided
EFEMP1	rs374767112	VCV001034967	-	Q40K	Uncertain	not provided
EFEMP1	rs752116761	VCV001034632	-	R194Q	Uncertain	not provided
EFEMP1	rs750074607	VCV001025315	-	N80S	Uncertain	not provided
EFEMP1	rs573326655	VCV001025086	-	T181M	Uncertain	not provided
EFEMP1	rs139171666	VCV001014594	-	V452M	Uncertain	not provided
EFEMP1	rs746366927	VCV001009124	-	A447T	Uncertain	not provided
EFEMP1	rs762126695	VCV001004980	-	I400T	Uncertain	not provided
EFEMP1	rs972352889	VCV000999448	-	G58R	Uncertain	not provided
EFEMP1	rs930663687	VCV000999114	-	V170M	Uncertain	not provided
EFEMP1	rs184503723	VCV000971502	-	D175N	Uncertain	not provided
EFEMP1	rs749133035	VCV000969484	-	I139V	Uncertain	not provided
EFEMP1	rs1668787289	VCV000964632	-	Y369H	Uncertain	not provided
EFEMP1	rs370831953	VCV000963087	-	R156H	Uncertain	not provided
EFEMP1	rs747258798	VCV000961249	-	R328I	Uncertain	not provided
EFEMP1	rs1669048815	VCV000958504	-	D259V	Uncertain	not provided
EFEMP1	rs758919353	VCV000954041	-	V229M	Uncertain	not provided
EFEMP1	rs1669245586	VCV000953118	-	Q200H	Uncertain	not provided
EFEMP1	rs150463947	VCV000941326	-	K16Q	Uncertain	not provided
EFEMP1	rs1670936448	VCV000937103	-	L5I	Uncertain	not provided
EFEMP1	rs1670763080	VCV000933425	-	V112M	Uncertain	not provided
EFEMP1	rs748310171	VCV000896671	-	R134Q	Pathogenic	not provided|Doyne honeycomb retinal dystrophy
EFEMP1	rs774225644	VCV000895241	-	E374Q	Uncertain	Doyne honeycomb retinal dystrophy
EFEMP1	rs758641385	VCV000866535	-	L455F	Uncertain	not provided|Retinal dystrophy
EFEMP1	rs200070678	VCV000866486	-	L113F	Uncertain	Retinal dystrophy
EFEMP1	rs201035117	VCV000866024	-	R477H	Uncertain	Retinal dystrophy|not provided
EFEMP1	rs1462190904	VCV000865993	-	Q226H	Uncertain	Retinal dystrophy|not provided
EFEMP1	rs200959130	VCV000861496	-	G474R	Uncertain	not provided
EFEMP1	rs756800857	VCV000859776	-	T109I	Uncertain	not provided
EFEMP1	rs1668606731	VCV000855152	-	S472G	Uncertain	not provided
EFEMP1	rs150201810	VCV000852904	-	G100R	Uncertain	not provided
EFEMP1	rs967298053	VCV000850570	-	I191V	Uncertain	not provided
EFEMP1	rs762143333	VCV000849590	-	P373L	Uncertain	not provided|Doyne honeycomb retinal dystrophy
EFEMP1	rs1178619006	VCV000837756	-	M385L	Uncertain	not provided
EFEMP1	rs750758098	VCV000836681	-	D187E	Uncertain	not provided
EFEMP1	rs1572851186	VCV000655652	-	C55R	Uncertain	not provided
EFEMP1	rs1553348960	VCV000523395	-	Y397H	Pathogenic	Optic disc drusen|Blindness|Retinal pigment epithelial atrophy|Macular dystrophy|Night blindness
EFEMP1	rs746396165	VCV000336632	-	I45T	Pathogenic	not provided|Doyne honeycomb retinal dystrophy
EFEMP1	rs146446706	VCV000336621	-	R387Q	Benign	not provided|Doyne honeycomb retinal dystrophy
EFEMP1	rs55849640	VCV000283832	-	D49A	Pathogenic	not provided|Doyne honeycomb retinal dystrophy
EFEMP1	rs756065296	VCV000197709	-	R140W	Uncertain	Retinal dystrophy|not provided
EFEMP1	rs751641246	VCV000194015	-	L451F	Uncertain	not provided
EFEMP1	rs398123542	VCV000093483	-	R194W	Uncertain	not provided
EFEMP1	rs121434491	VCV000008072	VAR_009513	R345W	Pathogenic	Retinal dystrophy|not provided|Doyne honeycomb retinal dystrophy/Doyne honeycomb retinal dystrophy (DHRD) [MIM:126600]
FGA	-	VCV001804824	-	R114K	Uncertain	not specified
FGA	-	VCV001709728	-	T374A	Uncertain	Familial visceral amyloidosis, Ostertag type
FGA	-	VCV001708420	-	V159I	Uncertain	Stroke
FGA	-	VCV001708400	-	G350R	Uncertain	Stroke
FGA	-	VCV001684488	-	R35G	Pathogenic	Afibrinogenemia
FGA	-	VCV001684429	-	D496Y	Uncertain	Afibrinogenemia
FGA	-	VCV001678092	-	W52R	Uncertain	not provided
FGA	-	VCV001338174	-	Q256P	Uncertain	not specified
FGA	-	VCV001337900	-	V469G	Uncertain	not specified
FGA	-	VCV001337834	-	R458H	Uncertain	not specified
FGA	-	VCV001309523	-	G805A	Uncertain	not provided
FGA	-	VCV001098505	-	Y277H	Uncertain	Congenital afibrinogenemia
FGA	-	VCV001098504	-	G488D	Uncertain	Congenital afibrinogenemia
FGA	-	VCV001098503	-	D490E	Uncertain	Congenital afibrinogenemia
FGA	-	VCV001098477	-	L674S	Uncertain	Congenital afibrinogenemia
FGA	-	VCV001098476	-	I675T	Uncertain	Congenital afibrinogenemia
FGA	-	VCV001098475	-	I675S	Uncertain	Congenital afibrinogenemia
FGA	-	VCV001098474	-	G710S	Uncertain	Congenital afibrinogenemia
FGA	-	VCV001098472	-	D791V	Uncertain	Congenital afibrinogenemia
FGA	-	VCV001098471	-	W843R	Uncertain	Congenital afibrinogenemia
FGA	rs771156473	VCV001035565	-	S3F	Uncertain	Familial visceral amyloidosis, Ostertag type|Familial dysfibrinogenemia|Congenital afibrinogenemia|not provided
FGA	rs1730803914	VCV000974708	-	G72E	Uncertain	Familial visceral amyloidosis, Ostertag type
FGA	rs1190260696	VCV000932910	-	E539K	Uncertain	Familial visceral amyloidosis, Ostertag type
FGA	rs199571440	VCV000902973	-	P640A	Pathogenic	Familial visceral amyloidosis, Ostertag type|Congenital afibrinogenemia
FGA	rs774664670	VCV000902153	-	G342E	Uncertain	Familial visceral amyloidosis, Ostertag type|Congenital afibrinogenemia
FGA	rs201105899	VCV000900484	-	G358R	Pathogenic	not provided|Familial visceral amyloidosis, Ostertag type|Congenital afibrinogenemia
FGA	rs1730710209	VCV000900483	-	A403T	Uncertain	Familial visceral amyloidosis, Ostertag type|Congenital afibrinogenemia
FGA	rs78506343	VCV000900380	-	R573H	Pathogenic	Familial visceral amyloidosis, Ostertag type|Congenital afibrinogenemia
FGA	rs1578795080	VCV000802095	-	V541L	Uncertain	Familial visceral amyloidosis, Ostertag type
FGA	rs2070031	VCV000783428	VAR_011611	T456A	Benign	not provided|Familial visceral amyloidosis, Ostertag type|Congenital afibrinogenemia/-
FGA	rs1309799184	VCV000693992	-	T587R	Uncertain	Familial visceral amyloidosis, Ostertag type
FGA	rs1578795296	VCV000627244	-	C491Y	Pathogenic	Hypofibrinogenemia
FGA	rs121909607	VCV000627199	-	R35P	Pathogenic	Hypofibrinogenemia
FGA	rs121909606	VCV000627196	-	R35S	Pathogenic	Hypofibrinogenemia
FGA	rs1560823354	VCV000591794	-	C812R	Uncertain	not provided
FGA	rs1560823652	VCV000591547	-	T718N	Uncertain	not provided
FGA	rs1560827531	VCV000591077	-	P65T	Uncertain	not provided
FGA	rs771023837	VCV000523628	-	G697S	Uncertain	AFib amyloidosis
FGA	rs2070025	VCV000347823	VAR_011609	I6V	Benign	Congenital afibrinogenemia|Familial visceral amyloidosis, Ostertag type|not provided/-
FGA	rs199554805	VCV000347822	-	T82P	Pathogenic	Congenital afibrinogenemia|Familial visceral amyloidosis, Ostertag type
FGA	rs886059153	VCV000347821	-	D116N	Uncertain	Familial visceral amyloidosis, Ostertag type|Congenital afibrinogenemia|Familial dysfibrinogenemia|Congenital afibrinogenemia|Familial visceral amyloidosis, Ostertag type
FGA	rs886059152	VCV000347819	-	E205G	Uncertain	Congenital afibrinogenemia|Familial visceral amyloidosis, Ostertag type
FGA	rs560732073	VCV000347818	-	Q206E	Pathogenic	Congenital afibrinogenemia|Familial visceral amyloidosis, Ostertag type
FGA	rs200203992	VCV000347814	-	P302A	Benign	Congenital afibrinogenemia|Familial visceral amyloidosis, Ostertag type|not provided
FGA	rs750564329	VCV000347813	-	N307D	Uncertain	Congenital afibrinogenemia|Familial visceral amyloidosis, Ostertag type
FGA	rs184635235	VCV000347812	-	S400F	Benign	Familial visceral amyloidosis, Ostertag type|Congenital afibrinogenemia|Familial dysfibrinogenemia|Congenital afibrinogenemia|Familial visceral amyloidosis, Ostertag type
FGA	rs200378626	VCV000347811	-	D473N	Pathogenic	Congenital afibrinogenemia|Familial visceral amyloidosis, Ostertag type
FGA	rs139146037	VCV000347810	-	V482M	Benign	Familial visceral amyloidosis, Ostertag type|Congenital afibrinogenemia|Familial dysfibrinogenemia|Congenital afibrinogenemia|Familial visceral amyloidosis, Ostertag type
FGA	rs370873387	VCV000347808	-	G608A	Pathogenic	Congenital afibrinogenemia|Familial visceral amyloidosis, Ostertag type
FGA	rs201686865	VCV000347807	-	H613R	Pathogenic	Congenital afibrinogenemia|Familial visceral amyloidosis, Ostertag type
FGA	rs760992799	VCV000235573	-	R308Q	Uncertain	Familial visceral amyloidosis, Ostertag type|Congenital afibrinogenemia|Familial dysfibrinogenemia|Congenital afibrinogenemia|not specified|not provided|Familial visceral amyloidosis, Ostertag type
FGA	rs6050	VCV000016420	VAR_011610	T331A	Pathogenic	not specified|not provided|Congenital afibrinogenemia|Familial visceral amyloidosis, Ostertag type/-
FGA	rs121909614	VCV000016412	VAR_010730	V39D	Uncertain	FIBRINOGEN CANTERBURY/-
FGA	rs121909613	VCV000016411	VAR_002401	R573C	Pathogenic	Congenital afibrinogenemia|Familial dysfibrinogenemia|Familial visceral amyloidosis, Ostertag type|Deep venous thrombosis/Dysfibrinogenemia, congenital (DYSFIBRIN) [MIM:616004]
FGA	rs121909612	VCV000016410	VAR_010731	E545V	Pathogenic	Congenital afibrinogenemia|Familial dysfibrinogenemia|Familial visceral amyloidosis, Ostertag type/Amyloidosis 8 (AMYL8) [MIM:105200]
FGA	rs78506343	VCV000016408	VAR_010732	R573L	Uncertain	not provided/Amyloidosis 8 (AMYL8) [MIM:105200]
FGA	rs121909610	VCV000016405	VAR_002400	S453N	Uncertain	not provided/-
FGA	rs121909607	VCV000016404	VAR_002393	R35H	Pathogenic	Congenital afibrinogenemia|Familial dysfibrinogenemia|Familial visceral amyloidosis, Ostertag type|Familial dysfibrinogenemia|not provided|Abnormal bleeding|Hypofibrinogenemia/-
FGA	rs121909609	VCV000016403	VAR_002394	P37L	Uncertain	FIBRINOGEN KYOTO 2/-
FGA	rs121909608	VCV000016402	VAR_002397	R38G	Pathogenic	Hypofibrinogenemia|not provided/-
FGA	rs121909606	VCV000016399	VAR_002392	R35C	Pathogenic	not provided/Dysfibrinogenemia, congenital (DYSFIBRIN) [MIM:616004]
FGA	rs121909605	VCV000016398	VAR_002391	G31V	Pathogenic	not provided/-
FGA	rs121909604	VCV000016397	VAR_002390	D26N	Uncertain	FIBRINOGEN LILLE 1/-
GCG	rs150179526	VCV000718683	-	I158V	Benign	not provided
GSN	-	VCV001792500	-	N84T	Uncertain	Inborn genetic diseases
GSN	-	VCV001789662	-	A776D	Uncertain	Inborn genetic diseases
GSN	-	VCV001787985	-	T742M	Uncertain	Inborn genetic diseases
GSN	-	VCV001787011	-	A723G	Uncertain	Inborn genetic diseases
GSN	-	VCV001783698	-	D659N	Benign	Inborn genetic diseases
GSN	-	VCV001783526	-	R656W	Uncertain	Inborn genetic diseases
GSN	-	VCV001783296	-	R652H	Uncertain	Inborn genetic diseases
GSN	-	VCV001783015	-	G647R	Uncertain	Inborn genetic diseases
GSN	-	VCV001782710	-	F641S	Uncertain	Inborn genetic diseases
GSN	-	VCV001781594	-	R623G	Uncertain	Inborn genetic diseases
GSN	-	VCV001781552	-	L622V	Uncertain	Inborn genetic diseases
GSN	-	VCV001780265	-	P599L	Uncertain	Inborn genetic diseases
GSN	-	VCV001779699	-	N589K	Uncertain	Inborn genetic diseases
GSN	-	VCV001775894	-	V53A	Uncertain	Inborn genetic diseases
GSN	-	VCV001775083	-	G518R	Benign	Inborn genetic diseases
GSN	-	VCV001773985	-	R5L	Uncertain	Inborn genetic diseases
GSN	-	VCV001772405	-	I476T	Uncertain	Inborn genetic diseases
GSN	-	VCV001771980	-	A47E	Benign	Inborn genetic diseases
GSN	-	VCV001771894	-	Y469H	Uncertain	Inborn genetic diseases
GSN	-	VCV001770197	-	G445S	Uncertain	Inborn genetic diseases
GSN	-	VCV001769701	-	G438S	Uncertain	Inborn genetic diseases
GSN	-	VCV001769341	-	H4Q	Uncertain	Inborn genetic diseases
GSN	-	VCV001768049	-	A325T	Uncertain	Inborn genetic diseases
GSN	-	VCV001763348	-	P281L	Uncertain	Inborn genetic diseases
GSN	-	VCV001760259	-	R257Q	Uncertain	Inborn genetic diseases
GSN	-	VCV001758925	-	R248Q	Benign	Inborn genetic diseases
GSN	-	VCV001758871	-	R248W	Uncertain	Inborn genetic diseases
GSN	-	VCV001756717	-	R234P	Uncertain	Inborn genetic diseases
GSN	-	VCV001746988	-	H4R	Uncertain	Inborn genetic diseases
GSN	-	VCV001746980	-	H4P	Uncertain	Inborn genetic diseases
GSN	-	VCV001745321	-	G170E	Uncertain	Inborn genetic diseases
GSN	-	VCV001739144	-	A39V	Uncertain	Inborn genetic diseases
GSN	-	VCV001738818	-	G141S	Uncertain	Inborn genetic diseases
GSN	-	VCV001734175	-	G384D	Uncertain	Inborn genetic diseases
GSN	-	VCV001732063	-	C12G	Benign	Inborn genetic diseases
GSN	-	VCV001661385	-	R577L	Benign	not provided
GSN	-	VCV001582340	-	T367N	Benign	not provided
GSN	-	VCV001547901	-	K597R	Benign	Meretoja syndrome|not provided
GSN	-	VCV001543686	-	R195Q	Benign	Inborn genetic diseases|Meretoja syndrome|not provided
GSN	-	VCV001535817	-	A94S	Benign	Inborn genetic diseases|not provided
GSN	-	VCV001524125	-	I130L	Uncertain	Inborn genetic diseases|Meretoja syndrome|not provided
GSN	-	VCV001523973	-	R678H	Uncertain	Inborn genetic diseases|Meretoja syndrome|not provided
GSN	-	VCV001520740	-	V203L	Uncertain	not provided
GSN	-	VCV001518533	-	S15P	Uncertain	not provided
GSN	-	VCV001516554	-	K327R	Uncertain	not provided
GSN	-	VCV001513212	-	R142Q	Uncertain	Inborn genetic diseases|not provided|Meretoja syndrome
GSN	-	VCV001512534	-	V698I	Uncertain	Inborn genetic diseases|not provided|Meretoja syndrome
GSN	-	VCV001511106	-	R678C	Uncertain	not provided
GSN	-	VCV001508588	-	R252Q	Uncertain	not provided|Meretoja syndrome
GSN	-	VCV001504919	-	E183K	Uncertain	not provided
GSN	-	VCV001503281	-	R419Q	Uncertain	Inborn genetic diseases|not provided|Meretoja syndrome
GSN	-	VCV001502773	-	N105K	Uncertain	not provided|Meretoja syndrome
GSN	-	VCV001502087	-	G337S	Uncertain	not provided|Meretoja syndrome
GSN	-	VCV001500304	-	D423N	Uncertain	not provided
GSN	-	VCV001496454	-	D403H	Uncertain	not provided
GSN	-	VCV001496096	-	R295H	Uncertain	not provided
GSN	-	VCV001491645	-	N305S	Uncertain	Meretoja syndrome|not provided
GSN	-	VCV001489938	-	K299M	Uncertain	not provided
GSN	-	VCV001489770	-	A128T	Uncertain	not provided
GSN	-	VCV001487752	-	K245E	Uncertain	not provided
GSN	-	VCV001484851	-	D639Y	Pathogenic	Inborn genetic diseases|Meretoja syndrome|not provided
GSN	-	VCV001483557	-	T563P	Uncertain	not provided
GSN	-	VCV001479022	-	G38W	Uncertain	not provided
GSN	-	VCV001478196	-	K615E	Uncertain	Meretoja syndrome|not provided
GSN	-	VCV001478008	-	G159S	Uncertain	Meretoja syndrome|not provided
GSN	-	VCV001476167	-	Q488R	Uncertain	not provided
GSN	-	VCV001472409	-	S51N	Uncertain	not provided
GSN	-	VCV001467230	-	G617E	Uncertain	not provided
GSN	-	VCV001466476	-	R147C	Uncertain	not provided
GSN	-	VCV001457452	-	N211K	Pathogenic	not provided
GSN	-	VCV001450335	-	K675E	Uncertain	Meretoja syndrome|not provided
GSN	-	VCV001449868	-	G213S	Uncertain	not provided|Meretoja syndrome
GSN	-	VCV001447871	-	Q448R	Uncertain	Inborn genetic diseases|Meretoja syndrome|not provided
GSN	-	VCV001445833	-	D77N	Uncertain	not provided
GSN	-	VCV001443165	-	G213D	Uncertain	not provided|Meretoja syndrome
GSN	-	VCV001442684	-	R740W	Uncertain	Meretoja syndrome|not provided
GSN	-	VCV001440711	-	R196H	Pathogenic	not provided|Inborn genetic diseases
GSN	-	VCV001440258	-	Q401R	Uncertain	not provided
GSN	-	VCV001437378	-	R656Q	Uncertain	not provided
GSN	-	VCV001436598	-	Y465H	Uncertain	not provided
GSN	-	VCV001436245	-	Y469C	Uncertain	not provided
GSN	-	VCV001430271	-	R668H	Uncertain	not provided|Meretoja syndrome
GSN	-	VCV001429281	-	R564H	Pathogenic	not provided|Meretoja syndrome|Inborn genetic diseases
GSN	-	VCV001426686	-	M310T	Uncertain	not provided|Meretoja syndrome
GSN	-	VCV001422563	-	A256G	Uncertain	not provided
GSN	-	VCV001421700	-	P40L	Uncertain	not provided|Inborn genetic diseases
GSN	-	VCV001418139	-	G483A	Uncertain	not provided
GSN	-	VCV001414015	-	D771N	Uncertain	not provided
GSN	-	VCV001413875	-	V133L	Uncertain	Inborn genetic diseases|not provided|Meretoja syndrome
GSN	-	VCV001413572	-	E554K	Uncertain	not provided|Meretoja syndrome
GSN	-	VCV001412403	-	P532T	Uncertain	Meretoja syndrome|not provided
GSN	-	VCV001407340	-	R678W	Uncertain	not provided|Inborn genetic diseases
GSN	-	VCV001406799	-	E285K	Uncertain	not provided|Inborn genetic diseases
GSN	-	VCV001403199	-	V133M	Pathogenic	Inborn genetic diseases|Meretoja syndrome|not provided
GSN	-	VCV001401099	-	R485C	Uncertain	not provided
GSN	-	VCV001400280	-	R72H	Uncertain	Inborn genetic diseases|not provided
GSN	-	VCV001396833	-	R577W	Uncertain	not provided|Meretoja syndrome
GSN	-	VCV001394223	-	A292V	Pathogenic	not provided|Inborn genetic diseases
GSN	-	VCV001392262	-	V680A	Pathogenic	not provided|Inborn genetic diseases
GSN	-	VCV001391185	-	V315M	Uncertain	not provided
GSN	-	VCV001388575	-	V179L	Uncertain	not provided
GSN	-	VCV001387217	-	A322T	Uncertain	not provided|Meretoja syndrome
GSN	-	VCV001386683	-	V417M	Pathogenic	not provided|Inborn genetic diseases|Meretoja syndrome
GSN	-	VCV001385473	-	C19Y	Uncertain	not provided
GSN	-	VCV001385434	-	T386S	Uncertain	not provided
GSN	-	VCV001384053	-	A240S	Uncertain	not provided
GSN	-	VCV001383056	-	A288T	Pathogenic	Inborn genetic diseases|not provided
GSN	-	VCV001381991	-	F190L	Uncertain	not provided
GSN	-	VCV001377077	-	I476M	Uncertain	not provided
GSN	-	VCV001373019	-	P381L	Uncertain	Meretoja syndrome|not provided
GSN	-	VCV001372678	-	Q512R	Uncertain	not provided
GSN	-	VCV001371625	-	K245R	Uncertain	not provided
GSN	-	VCV001367763	-	R525C	Uncertain	not provided|Meretoja syndrome
GSN	-	VCV001365804	-	A533T	Pathogenic	Inborn genetic diseases|not provided|Meretoja syndrome
GSN	-	VCV001362825	-	N319K	Uncertain	not provided
GSN	-	VCV001355918	-	A39T	Uncertain	Inborn genetic diseases|not provided
GSN	-	VCV001355051	-	E732K	Uncertain	Inborn genetic diseases|not provided|Meretoja syndrome
GSN	-	VCV001354479	-	S473G	Uncertain	not provided|Meretoja syndrome
GSN	-	VCV001354034	-	A282V	Uncertain	not provided|Meretoja syndrome
GSN	-	VCV001352540	-	S31L	Uncertain	not provided
GSN	-	VCV001349199	-	A20G	Uncertain	not provided|Meretoja syndrome
GSN	-	VCV001347225	-	N479S	Uncertain	not provided
GSN	-	VCV001346575	-	R738W	Uncertain	not provided
GSN	-	VCV001346120	-	E453K	Uncertain	not provided|Meretoja syndrome|Inborn genetic diseases
GSN	-	VCV001338009	-	A9T	Uncertain	not specified
GSN	-	VCV001315330	-	V526M	Uncertain	not provided
GSN	-	VCV001313601	-	Q226R	Uncertain	not provided
GSN	-	VCV001307492	-	A256D	Uncertain	not provided
GSN	-	VCV001299155	-	G384S	Uncertain	Inborn genetic diseases|not provided|Meretoja syndrome
GSN	rs2062427908	VCV000984957	-	W493R	Uncertain	Meretoja syndrome
GSN	rs142034230	VCV000976634	-	D442N	Pathogenic	not provided|Meretoja syndrome|Inborn genetic diseases
GSN	rs2063220897	VCV000930592	-	E580K	Uncertain	Meretoja syndrome
GSN	rs141510612	VCV000915196	-	R741Q	Pathogenic	not provided|Meretoja syndrome
GSN	rs770023727	VCV000915195	-	R738Q	Benign	Meretoja syndrome
GSN	rs142854368	VCV000915194	-	T733M	Benign	Inborn genetic diseases|not provided|Meretoja syndrome
GSN	rs2059919681	VCV000915114	-	N50K	Uncertain	Meretoja syndrome
GSN	rs1048849212	VCV000915112	-	R26C	Uncertain	not provided|Meretoja syndrome
GSN	rs777767455	VCV000913955	-	I676T	Benign	Meretoja syndrome
GSN	rs567372749	VCV000913954	-	A627G	Benign	Inborn genetic diseases|not provided|Meretoja syndrome
GSN	rs1014328091	VCV000913915	-	G384V	Uncertain	Meretoja syndrome
GSN	rs2061970047	VCV000913914	-	K356R	Uncertain	Meretoja syndrome
GSN	rs371175865	VCV000913911	-	R234W	Pathogenic	Inborn genetic diseases|Meretoja syndrome
GSN	rs2063344146	VCV000913572	-	L604V	Uncertain	Meretoja syndrome
GSN	rs777955781	VCV000913571	-	A602T	Pathogenic	not provided|Meretoja syndrome
GSN	rs780840732	VCV000913570	-	Q567R	Uncertain	Meretoja syndrome
GSN	rs2061035565	VCV000913533	-	G170A	Uncertain	Meretoja syndrome
GSN	rs2061027102	VCV000913532	-	V198A	Uncertain	Meretoja syndrome
GSN	rs750132751	VCV000913531	-	G194R	Pathogenic	not provided|Meretoja syndrome
GSN	rs766945413	VCV000912453	-	V526L	Pathogenic	Inborn genetic diseases|Meretoja syndrome
GSN	rs138068754	VCV000912416	-	V54L	Uncertain	Meretoja syndrome|not provided
GSN	rs11550199	VCV000780823	VAR_061982	N231D	Benign	Meretoja syndrome|not provided/-
GSN	rs369788495	VCV000728754	-	E262Q	Benign	not provided
GSN	rs9696578	VCV000717917	VAR_033958	R668L	Benign	not provided|Meretoja syndrome/-
GSN	rs149415778	VCV000709558	-	F76L	Benign	not provided
GSN	rs79630438	VCV000512121	-	A127V	Benign	not provided|not specified
GSN	rs1554828093	VCV000432888	-	A736G	Uncertain	not provided
GSN	rs886063407	VCV000364828	-	E719K	Uncertain	Meretoja syndrome
GSN	rs886063406	VCV000364827	-	M699V	Uncertain	Meretoja syndrome
GSN	rs144434647	VCV000364826	-	T695M	Benign	not provided|Inborn genetic diseases|Meretoja syndrome
GSN	rs76463933	VCV000364824	-	T616M	Benign	not provided|Meretoja syndrome
GSN	rs151208452	VCV000364823	-	V606M	Benign	not provided|Inborn genetic diseases|not specified|Meretoja syndrome
GSN	rs528604896	VCV000364822	-	R577Q	Pathogenic	Inborn genetic diseases|Meretoja syndrome
GSN	rs147554026	VCV000364820	-	A570T	Pathogenic	Inborn genetic diseases|not provided|Meretoja syndrome
GSN	rs769400986	VCV000364819	-	R569H	Uncertain	Meretoja syndrome
GSN	rs77681311	VCV000364818	-	T563S	Benign	Meretoja syndrome|not provided
GSN	rs58750568	VCV000364817	-	G556R	Benign	Inborn genetic diseases|not provided|Meretoja syndrome
GSN	rs139832048	VCV000364816	-	Y547C	Benign	Inborn genetic diseases|Meretoja syndrome|not provided
GSN	rs142828669	VCV000364815	-	R525H	Pathogenic	not provided|Inborn genetic diseases|Meretoja syndrome
GSN	rs116185403	VCV000364814	-	R481C	Benign	Inborn genetic diseases|not specified|not provided|Meretoja syndrome
GSN	rs140042418	VCV000364811	-	V460M	Benign	Inborn genetic diseases|not provided|Meretoja syndrome
GSN	rs372681751	VCV000364807	-	R397Q	Uncertain	Meretoja syndrome|Inborn genetic diseases
GSN	rs745588757	VCV000364806	-	V312I	Uncertain	Meretoja syndrome|Amyloidosis
GSN	rs752698745	VCV000364804	-	N182K	Uncertain	Meretoja syndrome
GSN	rs41305623	VCV000364803	-	V179M	Benign	Meretoja syndrome|not specified|not provided
GSN	rs146956976	VCV000364802	-	R142W	Pathogenic	not provided|Inborn genetic diseases|Meretoja syndrome
GSN	rs2230287	VCV000364800	VAR_024690	A129T	Benign	not provided|Meretoja syndrome/-
GSN	rs556563870	VCV000364798	-	G106R	Benign	Meretoja syndrome
GSN	rs115224458	VCV000364796	-	K61R	Benign	Meretoja syndrome|not provided
GSN	rs121909715	VCV000016181	VAR_007719	D214Y	Pathogenic	Meretoja syndrome/Amyloidosis 5 (AMYL5) [MIM:105120]
GSN	rs121909715	VCV000016180	VAR_007718	D214N	Pathogenic	Inborn genetic diseases|not provided|Meretoja syndrome/Amyloidosis 5 (AMYL5) [MIM:105120]
HTT	-	VCV001802652	-	A2750T	Uncertain
HTT	rs1316645974	VCV001802651	-	M1825V	Uncertain
HTT	-	VCV001802562	-	M1825V	Uncertain	Lopes-Maciel-Rodan syndrome
HTT	rs3025843	VCV001662784	VAR_060173	T1173A	Benign	not provided/-
HTT	rs1143646	VCV001651223	VAR_060172	I1091M	Benign	not provided/-
HTT	rs3025837	VCV001634449	VAR_060175	N1385H	Benign	not provided/-
HTT	rs201702168	VCV001617281	-	E2444D	Benign	not provided
HTT	rs363075	VCV001615277	VAR_060170	G893R	Benign	not provided/-
HTT	-	VCV001606873	-	T994I	Benign	not provided
HTT	rs118005095	VCV001600152	VAR_081737	G551E	Benign	not provided/-
HTT	rs363129	VCV001586935	-	T1555I	Benign	not provided
HTT	rs202160733	VCV001586256	-	I2395F	Benign	not provided
HTT	rs35892913	VCV001569339	VAR_060171	V1064I	Benign	not provided/-
HTT	rs34389685	VCV001568606	-	G696E	Benign	not provided
HTT	rs150003356	VCV001567068	-	C1708R	Benign	not provided
HTT	rs362331	VCV001559386	VAR_060178	Y2309H	Benign	not provided/-
HTT	rs186355914	VCV001549939	-	A231V	Benign	not provided
HTT	rs363125	VCV001538968	VAR_060176	T1720N	Benign	not provided/-
HTT	rs201729743	VCV001532195	-	T1668N	Benign	not provided
HTT	rs362272	VCV001531045	VAR_060179	V2786I	Benign	not provided/-
HTT	rs151106561	VCV001530425	-	Q625R	Benign	not provided
HTT	rs1263181972	VCV001524505	-	L1646V	Uncertain	not provided
HTT	rs1159574285	VCV001524477	-	C684S	Uncertain	not provided
HTT	rs752705093	VCV001523682	-	R2015W	Uncertain	not provided
HTT	rs372373805	VCV001523254	-	S2548N	Uncertain	not provided
HTT	rs772607321	VCV001523066	-	A2739T	Uncertain	not provided
HTT	rs1283289670	VCV001522944	-	Q1327R	Uncertain	not provided
HTT	rs781353727	VCV001521915	-	M546V	Uncertain	not provided
HTT	rs866014505	VCV001519809	-	T1017A	Uncertain	not provided
HTT	rs1390498946	VCV001519544	-	H2303R	Uncertain	not provided
HTT	rs755514662	VCV001513460	-	A2133T	Uncertain	not provided
HTT	rs988441501	VCV001510944	-	D137G	Uncertain	not provided
HTT	-	VCV001510416	-	E2246D	Uncertain	not provided
HTT	-	VCV001509696	-	T1309A	Uncertain	not provided
HTT	rs374501542	VCV001509521	-	Q368P	Uncertain	not provided
HTT	-	VCV001508919	-	R99G	Uncertain	not provided
HTT	rs1216301728	VCV001508462	-	S620F	Uncertain	not provided
HTT	rs1160844797	VCV001507319	-	R1183Q	Uncertain	not provided
HTT	rs776079306	VCV001507299	-	Q3102H	Uncertain	not provided
HTT	rs954048883	VCV001502934	-	A605S	Uncertain	not provided
HTT	-	VCV001501752	-	A1417V	Uncertain	not provided
HTT	-	VCV001499912	-	Q563H	Uncertain	not provided
HTT	-	VCV001499501	-	G375A	Uncertain	not provided
HTT	-	VCV001499278	-	S2733A	Uncertain	not provided
HTT	rs1321249663	VCV001499202	-	E2170V	Uncertain	not provided
HTT	-	VCV001495862	-	L1451V	Uncertain	not provided
HTT	rs750624963	VCV001490502	-	S2650L	Uncertain	not provided
HTT	-	VCV001489193	-	I2601V	Uncertain	not provided
HTT	-	VCV001488200	-	G2615S	Uncertain	not provided
HTT	-	VCV001487002	-	V357F	Uncertain	not provided
HTT	rs199843834	VCV001485929	-	D1450N	Uncertain	not provided
HTT	rs763357755	VCV001482152	-	M2033V	Uncertain	not provided
HTT	rs370382867	VCV001481239	-	T1409S	Uncertain	not provided
HTT	rs1196905887	VCV001480301	-	R1793W	Uncertain	not provided
HTT	-	VCV001477315	-	R637W	Uncertain	not provided
HTT	rs758715607	VCV001475891	-	V977I	Uncertain	not provided
HTT	rs748815950	VCV001475129	-	A3095V	Uncertain	not provided
HTT	rs372358763	VCV001474932	-	D676G	Uncertain	not provided
HTT	rs368118407	VCV001474095	-	A1664V	Uncertain	not provided
HTT	-	VCV001474066	-	A1164S	Uncertain	not provided
HTT	rs756076211	VCV001472581	-	R2015Q	Uncertain	not provided
HTT	rs377400749	VCV001471395	-	V2524I	Uncertain	not provided
HTT	rs766561678	VCV001471261	-	N1890S	Uncertain	not provided
HTT	rs764859997	VCV001469363	-	G585S	Uncertain	not provided
HTT	-	VCV001469164	-	H2240Y	Uncertain	not provided
HTT	rs576032337	VCV001469099	-	V2346I	Uncertain	not provided
HTT	rs376136833	VCV001468697	-	V2909M	Uncertain	not provided
HTT	-	VCV001467098	-	T1814S	Uncertain	not provided
HTT	rs201159417	VCV001466912	-	R2002H	Uncertain	not provided
HTT	rs769244324	VCV001465600	-	L804W	Uncertain	not provided
HTT	rs745364744	VCV001465167	-	P119S	Uncertain	not provided
HTT	-	VCV001465016	-	G412R	Uncertain	not provided
HTT	-	VCV001464823	-	H628Y	Uncertain	not provided
HTT	rs1560584841	VCV001462137	-	H1628R	Uncertain	not provided
HTT	-	VCV001462017	-	S463R	Uncertain	not provided
HTT	rs372362247	VCV001450834	-	R2054S	Uncertain	not provided
HTT	rs759121416	VCV001450628	-	R2002C	Uncertain	not provided
HTT	rs376114909	VCV001449701	-	S475T	Uncertain	not provided
HTT	rs374828999	VCV001449101	-	Q1522R	Uncertain	not provided
HTT	rs200455891	VCV001448517	-	T2389M	Uncertain	not provided
HTT	rs756082346	VCV001447233	-	Y1231C	Uncertain	not provided
HTT	rs765822494	VCV001446781	-	I1493V	Uncertain	not provided
HTT	rs1229464941	VCV001446316	-	M2131I	Uncertain	not provided
HTT	-	VCV001446252	-	L2315V	Uncertain	not provided
HTT	-	VCV001446009	-	V1894I	Uncertain	not provided
HTT	rs1158477278	VCV001445811	-	M1066V	Uncertain	not provided
HTT	-	VCV001445017	-	M2482L	Uncertain	not provided
HTT	rs555039658	VCV001443501	-	A2646T	Uncertain	not provided
HTT	rs1407846301	VCV001443324	-	A3071T	Uncertain	not provided
HTT	-	VCV001442908	-	L1779V	Uncertain	not provided
HTT	rs1446338756	VCV001441266	-	E818V	Uncertain	not provided
HTT	rs761469680	VCV001437815	-	V2821M	Uncertain	not provided
HTT	rs761971184	VCV001436907	-	A2386S	Uncertain	not provided
HTT	rs1386852988	VCV001436754	-	D1718G	Uncertain	not provided
HTT	-	VCV001435750	-	A1831T	Uncertain	not provided
HTT	rs202240444	VCV001435295	-	A2196T	Uncertain	not provided
HTT	rs1044635969	VCV001433827	-	R1945Q	Uncertain	not provided
HTT	rs894672916	VCV001432666	-	A270V	Uncertain	not provided
HTT	rs372734580	VCV001432577	-	M1378V	Uncertain	not provided
HTT	rs766218489	VCV001432043	-	G488R	Uncertain	not provided
HTT	-	VCV001429434	-	K667N	Uncertain	not provided
HTT	-	VCV001429113	-	V421A	Uncertain	not provided
HTT	-	VCV001428728	-	E2193Q	Uncertain	not provided
HTT	rs1453298067	VCV001427399	-	R1849C	Uncertain	not provided
HTT	rs746044552	VCV001427077	-	R2063C	Uncertain	not provided
HTT	rs1180957296	VCV001426620	-	W2202C	Uncertain	not provided
HTT	rs776528909	VCV001426306	-	E2642K	Uncertain	not provided
HTT	rs765523847	VCV001424382	-	R2663W	Uncertain	not provided
HTT	rs780508928	VCV001423665	-	A2760V	Uncertain	not provided
HTT	rs1578611760	VCV001423509	-	Q2740E	Uncertain	not provided
HTT	rs373022404	VCV001421231	-	N1258S	Uncertain	not provided
HTT	-	VCV001420637	-	S2027G	Uncertain	not provided
HTT	rs372479051	VCV001420575	-	C1441S	Uncertain	not provided
HTT	rs199576985	VCV001420044	-	M1888I	Uncertain	not provided
HTT	rs745531676	VCV001418643	-	I1589V	Uncertain	not provided
HTT	rs748046438	VCV001417926	-	V2666I	Uncertain	not provided
HTT	rs1395807606	VCV001416979	-	R2331G	Uncertain	not provided
HTT	rs770370500	VCV001416729	-	R99C	Uncertain	not provided
HTT	-	VCV001414790	-	H492Y	Uncertain	not provided
HTT	rs573353052	VCV001414218	-	H2188L	Uncertain	not provided
HTT	-	VCV001413947	-	T486A	Uncertain	not provided
HTT	rs764098014	VCV001413771	-	D2940E	Uncertain	not provided
HTT	-	VCV001413084	-	P2081L	Uncertain	not provided
HTT	rs1288350631	VCV001412946	-	P2336R	Uncertain	not provided
HTT	rs752505044	VCV001412914	-	E2595K	Uncertain	not provided
HTT	rs372507485	VCV001412757	-	W1078S	Uncertain	not provided
HTT	-	VCV001412677	-	M1969T	Uncertain	not provided
HTT	rs751565846	VCV001411420	-	L1081V	Uncertain	not provided
HTT	-	VCV001410491	-	C2526R	Uncertain	not provided
HTT	rs759627085	VCV001408630	-	R906Q	Uncertain	not provided
HTT	rs200657357	VCV001408471	-	R1344C	Uncertain	not provided
HTT	rs199529839	VCV001407461	-	R1268H	Uncertain	not provided
HTT	-	VCV001406489	-	R1895Q	Uncertain	not provided
HTT	rs751024193	VCV001406094	-	T386M	Uncertain	not provided
HTT	-	VCV001405838	-	T3044M	Uncertain	not provided
HTT	rs780493120	VCV001405485	-	G2084R	Uncertain	not provided
HTT	rs761644475	VCV001403462	-	V1397M	Uncertain	not provided
HTT	-	VCV001403231	-	R1823C	Uncertain	not provided
HTT	rs374835537	VCV001402524	-	T2515S	Uncertain	not provided
HTT	rs779780620	VCV001402382	-	R1268C	Uncertain	not provided
HTT	rs373038776	VCV001401824	-	V1155I	Uncertain	not provided
HTT	-	VCV001401294	-	S1702T	Uncertain	not provided
HTT	rs375799747	VCV001400842	-	S307F	Uncertain	not provided
HTT	rs532096335	VCV001400204	-	N632S	Uncertain	not provided
HTT	rs778618061	VCV001400033	-	P680S	Uncertain	not provided
HTT	rs750741890	VCV001399582	-	A2199E	Uncertain	not provided
HTT	rs1243261057	VCV001399420	-	G399R	Uncertain	not provided
HTT	rs746808887	VCV001397699	-	A3070V	Uncertain	not provided
HTT	rs202046922	VCV001397556	-	R1945W	Uncertain	not provided
HTT	rs773337081	VCV001397228	-	D2009N	Uncertain	not provided
HTT	rs1204691049	VCV001395834	-	S2407N	Uncertain	not provided
HTT	rs987280795	VCV001395617	-	V1038I	Uncertain	not provided
HTT	rs1038768767	VCV001395334	-	T774A	Uncertain	not provided
HTT	-	VCV001394970	-	E1189D	Uncertain	not provided
HTT	rs200392606	VCV001393780	-	F2969L	Uncertain	not provided
HTT	rs200178417	VCV001393738	-	L701R	Uncertain	not provided
HTT	rs758567290	VCV001392633	-	T2179I	Uncertain	not provided
HTT	rs1369807585	VCV001389707	-	Y987H	Uncertain	not provided
HTT	rs558314003	VCV001388029	-	T1688A	Uncertain	not provided
HTT	-	VCV001387701	-	L312P	Uncertain	not provided
HTT	rs945453962	VCV001386993	-	L1043S	Uncertain	not provided
HTT	-	VCV001386437	-	A2918G	Uncertain	not provided
HTT	rs201760820	VCV001386427	-	V787M	Uncertain	not provided
HTT	rs377592444	VCV001386041	-	I1165V	Uncertain	not provided
HTT	-	VCV001385548	-	V207L	Uncertain	not provided
HTT	rs566885635	VCV001385406	-	R2014C	Uncertain	not provided
HTT	-	VCV001383868	-	R665C	Uncertain	not provided
HTT	-	VCV001383009	-	S859N	Uncertain	not provided
HTT	rs1021375048	VCV001380105	-	S1719G	Uncertain	not provided
HTT	-	VCV001379141	-	S620Y	Uncertain	not provided
HTT	rs201699939	VCV001379002	-	S2898L	Uncertain	not provided
HTT	-	VCV001377648	-	R1821W	Uncertain	not provided
HTT	-	VCV001377490	-	M129V	Uncertain	not provided
HTT	rs370674094	VCV001377016	-	R3109C	Uncertain	not provided
HTT	rs377417767	VCV001375604	-	Q1872H	Uncertain	not provided
HTT	rs369228257	VCV001375378	-	M2482V	Uncertain	not provided
HTT	rs955098270	VCV001373092	-	L2879V	Uncertain	not provided
HTT	rs200008242	VCV001371812	-	E2193K	Uncertain	not provided
HTT	-	VCV001371692	-	F730Y	Uncertain	not provided
HTT	-	VCV001369807	-	S350A	Uncertain	not provided
HTT	rs369912429	VCV001368874	-	D1157G	Uncertain	not provided
HTT	rs200639978	VCV001368155	-	H726Y	Uncertain	not provided
HTT	rs1011904621	VCV001367836	-	D1847N	Uncertain	not provided
HTT	-	VCV001367297	-	V1159L	Uncertain	not provided
HTT	-	VCV001367229	-	L1815P	Uncertain	not provided
HTT	rs1180584015	VCV001366977	-	T1846A	Uncertain	not provided
HTT	-	VCV001366678	-	P1495A	Uncertain	not provided
HTT	rs769006451	VCV001366273	-	R3128W	Uncertain	not provided
HTT	rs546814369	VCV001364349	-	A1381V	Uncertain	not provided
HTT	rs989500147	VCV001363813	-	H1240Y	Uncertain	not provided
HTT	rs372725851	VCV001363247	-	V950L	Uncertain	not provided
HTT	rs775817515	VCV001362579	-	R705G	Uncertain	not provided
HTT	rs370452437	VCV001362110	-	D852N	Uncertain	not provided
HTT	rs201646519	VCV001361939	-	S2074P	Uncertain	not provided
HTT	rs1390736918	VCV001361033	-	V434I	Uncertain	not provided
HTT	rs1363209620	VCV001359681	-	F1740L	Uncertain	not provided
HTT	-	VCV001358645	-	M145V	Uncertain	not provided
HTT	rs747431001	VCV001357723	-	V540I	Uncertain	not provided
HTT	rs759741560	VCV001357591	-	T1668A	Uncertain	not provided
HTT	rs186882443	VCV001355970	-	K2337R	Uncertain	not provided
HTT	rs371399733	VCV001355049	-	V2500I	Uncertain	not provided
HTT	-	VCV001354048	-	Q1212R	Uncertain	not provided
HTT	rs1473464204	VCV001352525	-	T1253M	Uncertain	not provided
HTT	rs532273033	VCV001351900	-	R2063H	Uncertain	not provided
HTT	-	VCV001351542	-	I2506V	Uncertain	not provided
HTT	rs761970709	VCV001350975	-	S481A	Uncertain	not provided
HTT	-	VCV001350917	-	R500W	Uncertain	not provided
HTT	-	VCV001350636	-	R2893L	Uncertain	not provided
HTT	-	VCV001350146	-	E3104V	Uncertain	not provided
HTT	rs376039050	VCV001349918	-	E449A	Uncertain	not provided
HTT	-	VCV001348160	-	S469L	Uncertain	not provided
HTT	rs141760655	VCV001347123	-	A539T	Uncertain	not provided
[truncated: 13,322 more rows]

## Sheet: Table S2
Gene	rsid	Clinvar Accesion code	Uniprot id	Transition	Clinical Significance	Phenotype
APOA1	rs199759119	VCV000879223	-	S60A	Pathogenic	Familial visceral amyloidosis, Ostertag type|Hypoalphalipoproteinemia, primary, 1|Cardiovascular phenotype|not provided
APOA1	rs750125257	VCV000302510	-	V10M	Pathogenic	not provided|Cardiovascular phenotype|Hypoalphalipoproteinemia, primary, 1|Familial visceral amyloidosis, Ostertag type
APOA1	rs138407155	VCV000302506	-	F95Y	Pathogenic	not specified|Cardiovascular phenotype|Familial visceral amyloidosis, Ostertag type|Hypoalphalipoproteinemia, primary, 1|not provided
APOA1	rs574061789	VCV000302505	-	E152K	Pathogenic	Cardiovascular phenotype|Familial High Density Lipoprotein Deficiency|Familial visceral amyloidosis, Ostertag type|not provided
APOA1	rs757899657	VCV000302503	-	S166R	Pathogenic	Cardiovascular phenotype|not provided|Familial visceral amyloidosis, Ostertag type|Hypoalphalipoproteinemia, primary, 1
APOA1	rs140770089	VCV000302502	-	A188S	Pathogenic	Cardiovascular phenotype|Familial visceral amyloidosis, Ostertag type|not specified|Hypoalphalipoproteinemia, primary, 1|not provided
APOA1	rs121912730	VCV000017934	VAR_083312	A199P	Pathogenic	Familial visceral amyloidosis, Ostertag type/Amyloidosis 8 (AMYL8) [MIM:105200]
APOA1	rs121912729	VCV000017933	VAR_083311	L198S	Pathogenic	Familial visceral amyloidosis, Ostertag type/Amyloidosis 8 (AMYL8) [MIM:105200]
APOA1	rs387906571	VCV000017932	VAR_083310	R173P	Pathogenic	Amyloidosis, cardiac and cutaneous/Amyloidosis 8 (AMYL8) [MIM:105200]
APOA1	rs28931575	VCV000017931	-	L114P	Pathogenic	Amyloidosis, cardiac and cutaneous
APOA1	rs121912726	VCV000017928	-	W74R	Pathogenic	Familial visceral amyloidosis, Ostertag type
APOA1	rs121912724	VCV000017923	VAR_000610	L84R	Pathogenic	Familial visceral amyloidosis, Ostertag type/Amyloidosis 8 (AMYL8) [MIM:105200]
APOA1	rs28931574	VCV000017917	VAR_000609	G50R	Pathogenic	Hypoalphalipoproteinemia, primary, 2, intermediate|Hypoalphalipoproteinemia, primary, 2|Familial visceral amyloidosis, Ostertag type/Amyloidosis 8 (AMYL8) [MIM:105200]
APP	-	VCV001342870	-	T719P	Pathogenic	Alzheimer disease type 1
APP	rs202218688	VCV001028288	-	R306H	Pathogenic	not specified|Alzheimer disease
APP	rs139819006	VCV000898004	-	A235V	Pathogenic	Alzheimer disease|Cerebral amyloid angiopathy, APP-related
APP	rs200978018	VCV000896374	-	R328W	Pathogenic	not specified|not provided|Alzheimer disease
APP	rs200103591	VCV000870542	-	D248N	Pathogenic	Early-onset dementia of unclear type|Alzheimer disease
APP	rs201269325	VCV000638317	-	G709S	Pathogenic	Alzheimer disease|Cerebral amyloid angiopathy, APP-related|Hereditary cerebral hemorrhage with amyloidosis
APP	rs145081708	VCV000339645	-	S198P	Pathogenic	Alzheimer disease|not specified|not provided
APP	rs199887707	VCV000339632	-	V604M	Pathogenic	Alzheimer disease
APP	rs193922916	VCV000018106	-	A673V	Pathogenic	Alzheimer disease
APP	rs63750264	VCV000018105	VAR_014219	V717L	Pathogenic	not provided/Alzheimer disease 1 (AD1) [MIM:104300]
APP	rs63750921	VCV000018103	VAR_032276	L705V	Pathogenic	CEREBRAL AMYLOID ANGIOPATHY, APP-RELATED, PIEDMONT VARIANT/Cerebral amyloid angiopathy, APP-related (CAA-APP) [MIM:605714]
APP	rs63750643	VCV000018102	VAR_032277	T714A	Pathogenic	Alzheimer disease type 1/Alzheimer disease 1 (AD1) [MIM:104300]
APP	rs63749810	VCV000018101	VAR_014217	D694N	Pathogenic	not provided|Alzheimer disease/Cerebral amyloid angiopathy, APP-related (CAA-APP) [MIM:605714]
APP	rs63750973	VCV000018100	VAR_014218	T714I	Pathogenic	Alzheimer disease type 1/Alzheimer disease 1 (AD1) [MIM:104300]
APP	rs63750579	VCV000018099	VAR_014216	E693K	Pathogenic	ABeta amyloidosis, Italian type/Cerebral amyloid angiopathy, APP-related (CAA-APP) [MIM:605714]
APP	rs63751039	VCV000018098	VAR_014215	E693G	Pathogenic	Alzheimer disease type 1|ABeta amyloidosis, Arctic type/Alzheimer disease 1 (AD1) [MIM:104300]
APP	rs63750734	VCV000018097	VAR_010108	V715M	Pathogenic	not provided/Alzheimer disease 1 (AD1) [MIM:104300]
APP	rs63750399	VCV000018096	VAR_000020	I716V	Pathogenic	not provided/Alzheimer disease 1 (AD1) [MIM:104300]
APP	rs63750066	VCV000018094	VAR_000019	A713T	Pathogenic	Primary degenerative dementia of the Alzheimer type, presenile onset|not provided|Cerebral amyloid angiopathy, APP-related|Alzheimer disease/Alzheimer disease 1 (AD1) [MIM:104300]
APP	rs63750671	VCV000018091	VAR_000016	A692G	Pathogenic	ABetaA21G amyloidosis|Alzheimer disease type 1/Alzheimer disease 1 (AD1) [MIM:104300]
APP	rs63749964	VCV000018090	VAR_000022	V717G	Pathogenic	not provided/Alzheimer disease 1 (AD1) [MIM:104300]
APP	rs63750264	VCV000018089	VAR_000023	V717F	Pathogenic	Alzheimer disease|not provided/Alzheimer disease 1 (AD1) [MIM:104300]
APP	rs63750264	VCV000018088	VAR_000021	V717I	Pathogenic	not provided|Alzheimer disease type 1|Alzheimer disease|Alzheimer disease type 1|Cerebral amyloid angiopathy, APP-related/Alzheimer disease 1 (AD1) [MIM:104300]
APP	rs63750579	VCV000018087	VAR_000017	E693Q	Pathogenic	Cerebral amyloid angiopathy, APP-related|Alzheimer disease/Cerebral amyloid angiopathy, APP-related (CAA-APP) [MIM:605714]
B2M	rs398122820	VCV000031907	VAR_076691	D96N	Pathogenic	Non-Hodgkin lymphoma/Amyloidosis 8 (AMYL8) [MIM:105200]
CST3	rs28939068	VCV000005634	VAR_002207	L94Q	Pathogenic	Hereditary cerebral amyloid angiopathy, Icelandic type/Amyloidosis 6 (AMYL6) [MIM:105150]
DYSF	-	VCV001180667	VAR_057860	L1228P	Pathogenic	Qualitative or quantitative defects of dysferlin|Autosomal recessive limb-girdle muscular dystrophy type 2B|Abnormality of the musculature/Muscular dystrophy, limb-girdle, autosomal recessive 2 (LGMDR2) [MIM:253601]
DYSF	rs758993965	VCV000655896	VAR_024868	E1335K	Pathogenic	not provided|Qualitative or quantitative defects of dysferlin/Miyoshi muscular dystrophy 1 (MMD1) [MIM:254130]/Muscular dystrophy, limb-girdle, autosomal recessive 2 (LGMDR2) [MIM:253601]
DYSF	rs1024524968	VCV000617543	-	G1865D	Pathogenic	Miyoshi muscular dystrophy 1
DYSF	rs757917335	VCV000555968	VAR_057862	L1341P	Pathogenic	Qualitative or quantitative defects of dysferlin|not provided|Autosomal recessive limb-girdle muscular dystrophy type 2B/Muscular dystrophy, limb-girdle, autosomal recessive 2 (LGMDR2) [MIM:253601]
DYSF	rs1553522751	VCV000555770	-	D288V	Pathogenic	Autosomal recessive limb-girdle muscular dystrophy type 2B|Qualitative or quantitative defects of dysferlin
DYSF	rs1459713589	VCV000553165	-	M1T	Pathogenic	Qualitative or quantitative defects of dysferlin|Autosomal recessive limb-girdle muscular dystrophy type 2B
DYSF	rs766891289	VCV000551891	VAR_057843	S340R	Pathogenic	Qualitative or quantitative defects of dysferlin|Autosomal recessive limb-girdle muscular dystrophy type 2B/-
DYSF	rs768546511	VCV000551237	-	L322P	Pathogenic	Qualitative or quantitative defects of dysferlin|Autosomal recessive limb-girdle muscular dystrophy type 2B
DYSF	rs750028300	VCV000551236	-	W992R	Pathogenic	Autosomal recessive limb-girdle muscular dystrophy type 2B|Distal myopathy with anterior tibial onset|Miyoshi muscular dystrophy 1|Autosomal recessive limb-girdle muscular dystrophy type 2B
DYSF	rs757820496	VCV000550017	VAR_057864	Y1505C	Pathogenic	Miyoshi muscular dystrophy 1|Autosomal recessive limb-girdle muscular dystrophy type 2B|Distal myopathy with anterior tibial onset|Qualitative or quantitative defects of dysferlin/Muscular dystrophy, limb-girdle, autosomal recessive 2 (LGMDR2) [MIM:253601]
DYSF	rs201834175	VCV000538621	-	N102S	Pathogenic	Autosomal recessive limb-girdle muscular dystrophy type 2B|Qualitative or quantitative defects of dysferlin
DYSF	rs767049254	VCV000501040	-	V1403I	Pathogenic	Qualitative or quantitative defects of dysferlin|not provided|Distal myopathy with anterior tibial onset
DYSF	rs776472879	VCV000500922	VAR_057863	C1361R	Pathogenic	not provided|Miyoshi muscular dystrophy 1|Autosomal recessive limb-girdle muscular dystrophy type 2B|Distal myopathy with anterior tibial onset/Miyoshi muscular dystrophy 1 (MMD1) [MIM:254130]
DYSF	rs754763074	VCV000499041	-	R1041H	Pathogenic	not provided|Miyoshi muscular dystrophy 1|Qualitative or quantitative defects of dysferlin|Autosomal recessive limb-girdle muscular dystrophy type 2B|Distal myopathy with anterior tibial onset
DYSF	rs149386446	VCV000498346	-	R582W	Pathogenic	not provided|Qualitative or quantitative defects of dysferlin|Miyoshi muscular dystrophy 1
DYSF	rs150942486	VCV000452908	-	P1214L	Pathogenic	Miyoshi muscular dystrophy 1|Distal myopathy with anterior tibial onset|Autosomal recessive limb-girdle muscular dystrophy type 2B|Qualitative or quantitative defects of dysferlin|Distal myopathy with anterior tibial onset|Miyoshi muscular dystrophy 1|Autosomal recessive limb-girdle muscular dystrophy type 2B|not provided
DYSF	rs138268837	VCV000429430	-	P1400R	Pathogenic	Qualitative or quantitative defects of dysferlin|Miyoshi muscular dystrophy 1|Autosomal recessive limb-girdle muscular dystrophy type 2B|not provided
DYSF	rs151268930	VCV000336971	-	P1400A	Pathogenic	Qualitative or quantitative defects of dysferlin|Miyoshi myopathy|Limb-Girdle Muscular Dystrophy, Recessive|not specified|not provided
DYSF	rs145401010	VCV000336969	VAR_057861	I1325V	Pathogenic	not provided|Limb-Girdle Muscular Dystrophy, Recessive|Miyoshi myopathy|not specified|Qualitative or quantitative defects of dysferlin/-
DYSF	rs546679270	VCV000336956	-	R582L	Pathogenic	Qualitative or quantitative defects of dysferlin|Miyoshi myopathy|Limb-Girdle Muscular Dystrophy, Recessive|not provided|Autosomal recessive limb-girdle muscular dystrophy type 2B
DYSF	rs201515915	VCV000336955	-	A577V	Pathogenic	Limb-Girdle Muscular Dystrophy, Recessive|Miyoshi myopathy|Qualitative or quantitative defects of dysferlin
DYSF	rs150029218	VCV000336945	-	T208A	Pathogenic	Qualitative or quantitative defects of dysferlin|not provided|Miyoshi myopathy|Limb-Girdle Muscular Dystrophy, Recessive
DYSF	rs2303603	VCV000290657	VAR_020308	R1242H	Pathogenic	not provided|not specified|Qualitative or quantitative defects of dysferlin|Autosomal recessive limb-girdle muscular dystrophy type 2B/-
DYSF	rs202123283	VCV000290257	-	H735N	Pathogenic	Limb-Girdle Muscular Dystrophy, Recessive|Qualitative or quantitative defects of dysferlin|not provided|Miyoshi myopathy
DYSF	rs750724439	VCV000289140	-	V235M	Pathogenic	Limb-Girdle Muscular Dystrophy, Recessive|Miyoshi myopathy|Qualitative or quantitative defects of dysferlin|not provided
DYSF	rs141137410	VCV000288630	-	A1676S	Pathogenic	Limb-Girdle Muscular Dystrophy, Recessive|not specified|Qualitative or quantitative defects of dysferlin|not provided|Miyoshi myopathy|Miyoshi muscular dystrophy 1|Autosomal recessive limb-girdle muscular dystrophy type 2B
DYSF	rs886043900	VCV000288438	VAR_057852	G621R	Pathogenic	not provided|Qualitative or quantitative defects of dysferlin|Autosomal recessive limb-girdle muscular dystrophy type 2B/Muscular dystrophy, limb-girdle, autosomal recessive 2 (LGMDR2) [MIM:253601]
DYSF	rs201890095	VCV000288412	-	S1995R	Pathogenic	Limb-Girdle Muscular Dystrophy, Recessive|not provided|Qualitative or quantitative defects of dysferlin|Miyoshi myopathy
DYSF	rs115407852	VCV000287816	VAR_024872	R2000Q	Pathogenic	Qualitative or quantitative defects of dysferlin|not specified|not provided|DYSF-Related Disorders|Autosomal recessive limb-girdle muscular dystrophy type 2B|Miyoshi muscular dystrophy 1/Miyoshi muscular dystrophy 1 (MMD1) [MIM:254130]
DYSF	rs144598063	VCV000286743	VAR_057859	R1041C	Pathogenic	Qualitative or quantitative defects of dysferlin|not provided|Autosomal recessive limb-girdle muscular dystrophy type 2B|Miyoshi muscular dystrophy 1/Miyoshi muscular dystrophy 1 (MMD1) [MIM:254130]
DYSF	rs746243052	VCV000286151	-	R1807W	Pathogenic	Autosomal recessive limb-girdle muscular dystrophy type 2B|Qualitative or quantitative defects of dysferlin|not provided
DYSF	rs149768871	VCV000285741	-	P1555S	Pathogenic	Miyoshi myopathy|not provided|Limb-Girdle Muscular Dystrophy, Recessive|Qualitative or quantitative defects of dysferlin
DYSF	rs145272777	VCV000285686	-	P1739Q	Pathogenic	not provided|Qualitative or quantitative defects of dysferlin|Autosomal recessive limb-girdle muscular dystrophy type 2B|Miyoshi muscular dystrophy 1|Distal myopathy with anterior tibial onset
DYSF	rs200970855	VCV000285148	VAR_057837	G155R	Pathogenic	Qualitative or quantitative defects of dysferlin|not provided/Muscular dystrophy, limb-girdle, autosomal recessive 2 (LGMDR2) [MIM:253601]
DYSF	rs148858485	VCV000285123	VAR_024865	I1208M	Pathogenic	Qualitative or quantitative defects of dysferlin|not provided/Muscular dystrophy, limb-girdle, autosomal recessive 2 (LGMDR2) [MIM:253601]
DYSF	rs114986640	VCV000284816	-	V69L	Pathogenic	not specified|Qualitative or quantitative defects of dysferlin|Limb-Girdle Muscular Dystrophy, Recessive|Miyoshi myopathy|not provided
DYSF	rs149827237	VCV000284800	VAR_024855	R253W	Pathogenic	Distal myopathy with anterior tibial onset|Miyoshi muscular dystrophy 1|Autosomal recessive limb-girdle muscular dystrophy type 2B|Autosomal recessive limb-girdle muscular dystrophy type 2B|Qualitative or quantitative defects of dysferlin|not provided/-
DYSF	rs773837400	VCV000284579	-	P135L	Pathogenic	not specified|not provided|Autosomal recessive limb-girdle muscular dystrophy type 2B
DYSF	rs886042878	VCV000284469	-	V69G	Pathogenic	not provided|Autosomal recessive limb-girdle muscular dystrophy type 2B
DYSF	rs202218890	VCV000284254	VAR_024860	R959W	Pathogenic	Distal myopathy with anterior tibial onset|Miyoshi muscular dystrophy 1|Autosomal recessive limb-girdle muscular dystrophy type 2B|Qualitative or quantitative defects of dysferlin|not provided/Miyoshi muscular dystrophy 1 (MMD1) [MIM:254130]
DYSF	rs538170367	VCV000283484	-	G653S	Pathogenic	not provided|Qualitative or quantitative defects of dysferlin|Autosomal recessive limb-girdle muscular dystrophy type 2B
DYSF	rs199879861	VCV000283459	-	R462H	Pathogenic	Miyoshi myopathy|Limb-Girdle Muscular Dystrophy, Recessive|Qualitative or quantitative defects of dysferlin|not provided
DYSF	rs147678255	VCV000282885	-	R1720H	Pathogenic	Qualitative or quantitative defects of dysferlin|Miyoshi muscular dystrophy 1|Autosomal recessive limb-girdle muscular dystrophy type 2B|Distal myopathy with anterior tibial onset|not provided
DYSF	rs34061568	VCV000282765	-	K983T	Pathogenic	Miyoshi myopathy|Limb-Girdle Muscular Dystrophy, Recessive|not provided|Qualitative or quantitative defects of dysferlin
DYSF	rs148860301	VCV000282624	-	R1807Q	Pathogenic	Qualitative or quantitative defects of dysferlin|Miyoshi muscular dystrophy 1|Autosomal recessive limb-girdle muscular dystrophy type 2B|Distal myopathy with anterior tibial onset|not provided|not specified
DYSF	rs762258343	VCV000282408	-	Y1877H	Pathogenic	Autosomal recessive limb-girdle muscular dystrophy type 2B|not provided
DYSF	rs141818764	VCV000282209	-	M451V	Pathogenic	not provided|Miyoshi muscular dystrophy 1|Miyoshi myopathy|not specified|Limb-Girdle Muscular Dystrophy, Recessive|Qualitative or quantitative defects of dysferlin
DYSF	rs886042093	VCV000281067	VAR_057848	G426R	Pathogenic	not provided|Qualitative or quantitative defects of dysferlin/Miyoshi muscular dystrophy 1 (MMD1) [MIM:254130]
DYSF	rs141867897	VCV000281014	-	M626T	Pathogenic	not provided|Qualitative or quantitative defects of dysferlin|not specified|Miyoshi muscular dystrophy 1
DYSF	rs779987458	VCV000242527	-	R1693Q	Pathogenic	Qualitative or quantitative defects of dysferlin|Autosomal recessive limb-girdle muscular dystrophy type 2B
DYSF	rs150877497	VCV000242418	-	R1038Q	Pathogenic	Qualitative or quantitative defects of dysferlin|Autosomal recessive limb-girdle muscular dystrophy type 2B|Distal myopathy with anterior tibial onset|not provided
DYSF	rs863225021	VCV000217227	VAR_057871	R1693W	Pathogenic	Autosomal recessive limb-girdle muscular dystrophy|Qualitative or quantitative defects of dysferlin|Autosomal recessive limb-girdle muscular dystrophy type 2B|not provided/Miyoshi muscular dystrophy 1 (MMD1) [MIM:254130]
DYSF	rs201049092	VCV000217224	VAR_057851	G618R	Pathogenic	not provided|Autosomal recessive limb-girdle muscular dystrophy type 2B/Miyoshi muscular dystrophy 1 (MMD1) [MIM:254130]
DYSF	rs141497053	VCV000198495	VAR_057838	G234E	Pathogenic	Autosomal recessive limb-girdle muscular dystrophy|Qualitative or quantitative defects of dysferlin|not provided/Muscular dystrophy, limb-girdle, autosomal recessive 2 (LGMDR2) [MIM:253601]
DYSF	rs150917600	VCV000198494	-	N236T	Pathogenic	not provided|Qualitative or quantitative defects of dysferlin|Miyoshi muscular dystrophy 1
DYSF	rs146384562	VCV000197504	-	I1607T	Pathogenic	not specified|Autosomal recessive limb-girdle muscular dystrophy|Qualitative or quantitative defects of dysferlin|not provided|Miyoshi muscular dystrophy 1
DYSF	rs147950418	VCV000197004	-	Q1323E	Pathogenic	Qualitative or quantitative defects of dysferlin|Miyoshi muscular dystrophy 1|not provided
DYSF	rs146970014	VCV000196895	-	R1254W	Pathogenic	not specified|Qualitative or quantitative defects of dysferlin|Miyoshi muscular dystrophy 1|not provided
DYSF	rs756328339	VCV000196175	-	Y1014C	Pathogenic	Qualitative or quantitative defects of dysferlin|not provided|Autosomal recessive limb-girdle muscular dystrophy
DYSF	rs138654170	VCV000195749	-	G761S	Pathogenic	Qualitative or quantitative defects of dysferlin|Distal myopathy with anterior tibial onset|Miyoshi muscular dystrophy 1|Autosomal recessive limb-girdle muscular dystrophy type 2B|not provided
DYSF	rs139754493	VCV000195598	-	K656E	Pathogenic	Miyoshi myopathy|not provided|Qualitative or quantitative defects of dysferlin|Miyoshi muscular dystrophy 1|Distal myopathy with anterior tibial onset|Limb-Girdle Muscular Dystrophy, Recessive|Autosomal recessive limb-girdle muscular dystrophy type 2B
DYSF	rs398123802	VCV000094358	-	T252M	Pathogenic	Abnormality of the musculature|Qualitative or quantitative defects of dysferlin|not provided|Autosomal recessive limb-girdle muscular dystrophy type 2B
DYSF	rs150834671	VCV000094353	-	I2047V	Pathogenic	Qualitative or quantitative defects of dysferlin|Miyoshi myopathy|Miyoshi muscular dystrophy 1|Limb-Girdle Muscular Dystrophy, Recessive|not provided
DYSF	rs147056383	VCV000094332	-	V1626I	Pathogenic	not specified|Qualitative or quantitative defects of dysferlin|not provided|Autosomal recessive limb-girdle muscular dystrophy type 2B
DYSF	rs185596534	VCV000094329	VAR_057867	R1581H	Pathogenic	not provided|Miyoshi myopathy|Qualitative or quantitative defects of dysferlin|Limb-Girdle Muscular Dystrophy, Recessive|not specified/-
DYSF	rs398123787	VCV000094321	-	G1418D	Pathogenic	Qualitative or quantitative defects of dysferlin|not provided|Autosomal recessive limb-girdle muscular dystrophy type 2B
DYSF	rs34997054	VCV000094311	-	G128E	Pathogenic	Qualitative or quantitative defects of dysferlin|Inborn genetic diseases|Muscular dystrophy|not specified|Miyoshi muscular dystrophy 1|Autosomal recessive limb-girdle muscular dystrophy type 2B
DYSF	rs150724610	VCV000094264	VAR_057844	V374L	Pathogenic	Qualitative or quantitative defects of dysferlin|Autosomal recessive limb-girdle muscular dystrophy type 2B|not provided|not specified/-
DYSF	rs786205084	VCV000018443	-	R1810K	Pathogenic	Qualitative or quantitative defects of dysferlin|Autosomal recessive limb-girdle muscular dystrophy type 2B|Miyoshi muscular dystrophy 1|Distal myopathy with anterior tibial onset|not provided|Autosomal recessive limb-girdle muscular dystrophy type 2B
DYSF	rs121908958	VCV000006675	VAR_024863	R1046H	Pathogenic	Qualitative or quantitative defects of dysferlin|Autosomal recessive limb-girdle muscular dystrophy type 2B|not provided|Distal myopathy with anterior tibial onset|Autosomal recessive limb-girdle muscular dystrophy type 2B|Miyoshi muscular dystrophy 1/Miyoshi muscular dystrophy 1 (MMD1) [MIM:254130]
DYSF	rs28937581	VCV000006674	VAR_057857	W999C	Pathogenic	not provided|Qualitative or quantitative defects of dysferlin|Autosomal recessive limb-girdle muscular dystrophy type 2B/Miyoshi muscular dystrophy 1 (MMD1) [MIM:254130]
DYSF	rs121908955	VCV000006668	VAR_012311	R2042C	Pathogenic	Qualitative or quantitative defects of dysferlin|not provided|Autosomal recessive limb-girdle muscular dystrophy type 2B|Abnormality of the musculature/Miyoshi muscular dystrophy 1 (MMD1) [MIM:254130]
DYSF	rs121908954	VCV000006667	VAR_012309	I1298V	Pathogenic	Qualitative or quantitative defects of dysferlin|not provided|Distal myopathy with anterior tibial onset|Autosomal recessive limb-girdle muscular dystrophy type 2B|Miyoshi muscular dystrophy 1|DYSF-Related Disorders|not specified/Miyoshi muscular dystrophy 1 (MMD1) [MIM:254130]
FGA	rs199571440	VCV000902973	-	P640A	Pathogenic	Familial visceral amyloidosis, Ostertag type|Congenital afibrinogenemia
FGA	rs201105899	VCV000900484	-	G358R	Pathogenic	not provided|Familial visceral amyloidosis, Ostertag type|Congenital afibrinogenemia
FGA	rs78506343	VCV000900380	-	R573H	Pathogenic	Familial visceral amyloidosis, Ostertag type|Congenital afibrinogenemia
FGA	rs199554805	VCV000347822	-	T82P	Pathogenic	Congenital afibrinogenemia|Familial visceral amyloidosis, Ostertag type
FGA	rs560732073	VCV000347818	-	Q206E	Pathogenic	Congenital afibrinogenemia|Familial visceral amyloidosis, Ostertag type
FGA	rs200378626	VCV000347811	-	D473N	Pathogenic	Congenital afibrinogenemia|Familial visceral amyloidosis, Ostertag type
FGA	rs370873387	VCV000347808	-	G608A	Pathogenic	Congenital afibrinogenemia|Familial visceral amyloidosis, Ostertag type
FGA	rs201686865	VCV000347807	-	H613R	Pathogenic	Congenital afibrinogenemia|Familial visceral amyloidosis, Ostertag type
FGA	rs6050	VCV000016420	VAR_011610	T331A	Pathogenic	not specified|not provided|Congenital afibrinogenemia|Familial visceral amyloidosis, Ostertag type/-
FGA	rs121909613	VCV000016411	VAR_002401	R573C	Pathogenic	Congenital afibrinogenemia|Familial dysfibrinogenemia|Familial visceral amyloidosis, Ostertag type|Deep venous thrombosis/Dysfibrinogenemia, congenital (DYSFIBRIN) [MIM:616004]
FGA	rs121909612	VCV000016410	VAR_010731	E545V	Pathogenic	Congenital afibrinogenemia|Familial dysfibrinogenemia|Familial visceral amyloidosis, Ostertag type/Amyloidosis 8 (AMYL8) [MIM:105200]
FGA	rs121909607	VCV000016404	VAR_002393	R35H	Pathogenic	Congenital afibrinogenemia|Familial dysfibrinogenemia|Familial visceral amyloidosis, Ostertag type|Familial dysfibrinogenemia|not provided|Abnormal bleeding|Hypofibrinogenemia/-
GSN	-	VCV001484851	-	D639Y	Pathogenic	Inborn genetic diseases|Meretoja syndrome|not provided
GSN	-	VCV001429281	-	R564H	Pathogenic	not provided|Meretoja syndrome|Inborn genetic diseases
GSN	-	VCV001403199	-	V133M	Pathogenic	Inborn genetic diseases|Meretoja syndrome|not provided
GSN	-	VCV001386683	-	V417M	Pathogenic	not provided|Inborn genetic diseases|Meretoja syndrome
GSN	-	VCV001365804	-	A533T	Pathogenic	Inborn genetic diseases|not provided|Meretoja syndrome
GSN	rs142034230	VCV000976634	-	D442N	Pathogenic	not provided|Meretoja syndrome|Inborn genetic diseases
GSN	rs141510612	VCV000915196	-	R741Q	Pathogenic	not provided|Meretoja syndrome
GSN	rs371175865	VCV000913911	-	R234W	Pathogenic	Inborn genetic diseases|Meretoja syndrome
GSN	rs777955781	VCV000913571	-	A602T	Pathogenic	not provided|Meretoja syndrome
GSN	rs750132751	VCV000913531	-	G194R	Pathogenic	not provided|Meretoja syndrome
GSN	rs766945413	VCV000912453	-	V526L	Pathogenic	Inborn genetic diseases|Meretoja syndrome
GSN	rs528604896	VCV000364822	-	R577Q	Pathogenic	Inborn genetic diseases|Meretoja syndrome
GSN	rs147554026	VCV000364820	-	A570T	Pathogenic	Inborn genetic diseases|not provided|Meretoja syndrome
GSN	rs142828669	VCV000364815	-	R525H	Pathogenic	not provided|Inborn genetic diseases|Meretoja syndrome
GSN	rs146956976	VCV000364802	-	R142W	Pathogenic	not provided|Inborn genetic diseases|Meretoja syndrome
GSN	rs121909715	VCV000016181	VAR_007719	D214Y	Pathogenic	Meretoja syndrome/Amyloidosis 5 (AMYL5) [MIM:105120]
GSN	rs121909715	VCV000016180	VAR_007718	D214N	Pathogenic	Inborn genetic diseases|not provided|Meretoja syndrome/Amyloidosis 5 (AMYL5) [MIM:105120]
LYZ	rs387906536	VCV000014378	-	W82R	Pathogenic	Familial visceral amyloidosis, Ostertag type
LYZ	rs121913549	VCV000014377	-	F75I	Pathogenic	Familial visceral amyloidosis, Ostertag type
LYZ	rs387906535	VCV000014375	-	D67H	Pathogenic	Familial visceral amyloidosis, Ostertag type
LYZ	rs121913547	VCV000014374	VAR_004280	I74T	Pathogenic	Familial visceral amyloidosis, Ostertag type/Amyloidosis 8 (AMYL8) [MIM:105200]
MAPT	rs138984221	VCV000892460	-	R526C	Pathogenic	MAPT-Related Spectrum Disorders|Frontotemporal dementia
MAPT	rs766166210	VCV000889714	-	R5C	Pathogenic	MAPT-Related Spectrum Disorders|Frontotemporal dementia
MAPT	rs1598408336	VCV000807628	-	P681T	Pathogenic	Frontotemporal dementia
MAPT	rs1598408073	VCV000665222	-	Q653H	Pathogenic	Frontotemporal dementia
MAPT	rs138293088	VCV000648859	-	T95M	Pathogenic	MAPT-Related Spectrum Disorders|Frontotemporal dementia
MAPT	rs141120474	VCV000623931	-	V224G	Pathogenic	not provided|Frontotemporal dementia
MAPT	rs1568339995	VCV000599620	-	H679Y	Pathogenic	Alzheimer disease
MAPT	rs1568339821	VCV000599619	-	Q668R	Pathogenic	Frontotemporal dementia
MAPT	rs115492908	VCV000529746	-	R526H	Pathogenic	MAPT-Related Spectrum Disorders|Frontotemporal dementia
MAPT	rs143956882	VCV000460294	-	S502F	Pathogenic	not provided|Frontotemporal dementia
MAPT	rs143624519	VCV000323645	-	A544T	Pathogenic	not provided|MAPT-Related Spectrum Disorders|Frontotemporal dementia
MAPT	rs63750869	VCV000098231	-	V680I	Pathogenic	not provided|Frontotemporal dementia
MAPT	rs63750096	VCV000098208	-	A556T	Pathogenic	Frontotemporal dementia|MAPT-Related Spectrum Disorders|not provided
MAPT	rs63751391	VCV000014269	VAR_037439	G620V	Pathogenic	Supranuclear palsy, progressive, 1/Progressive supranuclear palsy 1 (PSNP1) [MIM:601104]
MAPT	rs63750092	VCV000014268	VAR_037440	K634M	Pathogenic	Frontotemporal dementia/Frontotemporal dementia (FTD) [MIM:600274]
MAPT	rs63750349	VCV000014266	VAR_019662	L583V	Pathogenic	Frontotemporal dementia/Frontotemporal dementia (FTD) [MIM:600274]
MAPT	rs63750959	VCV000014263	VAR_019661	R5L	Pathogenic	Supranuclear palsy, progressive, 1/Progressive supranuclear palsy 1 (PSNP1) [MIM:601104]
MAPT	rs63750635	VCV000014262	VAR_019665	S637F	Pathogenic	Frontotemporal dementia/Pick disease of the brain (PIDB) [MIM:172700]
MAPT	rs63750959	VCV000014261	VAR_019660	R5H	Pathogenic	MAPT-Related Spectrum Disorders|Frontotemporal dementia/Frontotemporal dementia (FTD) [MIM:600274]
MAPT	rs63751264	VCV000014260	VAR_019668	K686I	Pathogenic	Pick disease/Pick disease of the brain (PIDB) [MIM:172700]
MAPT	rs63750129	VCV000014259	VAR_010344	K574T	Pathogenic	Pick disease/Pick disease of the brain (PIDB) [MIM:172700]
MAPT	rs63750711	VCV000014258	VAR_019666	E659V	Pathogenic	Frontotemporal dementia/Frontotemporal dementia (FTD) [MIM:600274]
MAPT	rs63751438	VCV000014256	VAR_010349	P618S	Pathogenic	Frontotemporal dementia/Frontotemporal dementia (FTD) [MIM:600274]
MAPT	rs63751165	VCV000014254	VAR_010350	S622N	Pathogenic	Frontotemporal dementia/Frontotemporal dementia (FTD) [MIM:600274]
MAPT	rs63750756	VCV000014253	VAR_010346	N596K	Pathogenic	Frontotemporal dementia|Parkinson disease, late-onset|Progressive supranuclear palsy-parkinsonism syndrome|Progressive supranuclear ophthalmoplegia|Frontotemporal dementia|Pick disease/Frontotemporal dementia (FTD) [MIM:600274]
MAPT	rs63750570	VCV000014252	VAR_010351	V654M	Pathogenic	Frontotemporal dementia/Frontotemporal dementia (FTD) [MIM:600274]
MAPT	rs63750424	VCV000014247	VAR_010353	R723W	Pathogenic	Frontotemporal dementia|not provided|Frontotemporal dementia|Supranuclear palsy, progressive, 1|Parkinson disease, late-onset|Progressive supranuclear palsy-parkinsonism syndrome|Pick disease/-
MAPT	rs63750376	VCV000014246	VAR_010345	G589V	Pathogenic	Frontotemporal dementia/Frontotemporal dementia (FTD) [MIM:600274]
MAPT	rs63751273	VCV000014245	VAR_010348	P618L	Pathogenic	Frontotemporal dementia|not provided|Frontotemporal dementia|Parkinson disease, late-onset|Progressive supranuclear palsy-parkinsonism syndrome|Pick disease|Progressive supranuclear ophthalmoplegia/Frontotemporal dementia (FTD) [MIM:600274]
PRNP	rs181348299	VCV001507942	-	R148H	Pathogenic	Huntington disease-like 1
PRNP	rs751882709	VCV001326274	VAR_008753	Q212P	Pathogenic	Huntington disease-like 1|Fatal familial insomnia/Gerstmann-Straussler disease (GSD) [MIM:137440]
PRNP	rs747019990	VCV000899178	-	P39L	Pathogenic	Inherited prion disease|Huntington disease-like 1
PRNP	rs748227837	VCV000899176	-	A2V	Pathogenic	Inherited prion disease|Huntington disease-like 1
PRNP	rs74315403	VCV000039359	VAR_006469	D178N	Pathogenic	not provided|Huntington disease-like 1/Creutzfeldt-Jakob disease (CJD) [MIM:123400]
PRNP	rs74315414	VCV000013413	-	P105T	Pathogenic	Spongiform encephalopathy with neuropsychiatric features
PRNP	rs74315413	VCV000013412	VAR_008746	H187R	Pathogenic	Spongiform encephalopathy with neuropsychiatric features|Gerstmann-Straussler-Scheinker syndrome/Gerstmann-Straussler disease (GSD) [MIM:137440]
PRNP	rs74315412	VCV000013411	VAR_006474	R208H	Pathogenic	PRNP-Related Disorders|not provided|Huntington disease-like 1/Creutzfeldt-Jakob disease (CJD) [MIM:123400]
PRNP	rs74315411	VCV000013407	VAR_006471	T183A	Pathogenic	Spongiform encephalopathy with neuropsychiatric features/Spongiform encephalopathy with neuropsychiatric features (SENF) [MIM:606688]
PRNP	rs74315408	VCV000013405	VAR_006470	V180I	Pathogenic	Spongiform encephalopathy with neuropsychiatric features|Huntington disease-like 1|Fatal familial insomnia|Kuru, susceptibility to|Gerstmann-Straussler-Scheinker syndrome|Inherited Creutzfeldt-Jakob disease|Inherited prion disease|Inherited Creutzfeldt-Jakob disease|Huntington disease-like 1|Gerstmann-Straussler-Scheinker syndrome/Creutzfeldt-Jakob disease (CJD) [MIM:123400]
PRNP	rs74315407	VCV000013403	VAR_006475	V210I	Pathogenic	Spongiform encephalopathy with neuropsychiatric features|Huntington disease-like 1|Fatal familial insomnia|Kuru, susceptibility to|Gerstmann-Straussler-Scheinker syndrome|Inherited Creutzfeldt-Jakob disease|Huntington disease-like 1/Creutzfeldt-Jakob disease (CJD) [MIM:123400]
PRNP	rs74315406	VCV000013402	VAR_006476	Q217R	Pathogenic	Huntington disease-like 1/Gerstmann-Straussler disease (GSD) [MIM:137440]
PRNP	rs74315405	VCV000013401	VAR_006472	F198S	Pathogenic	not provided|Huntington disease-like 1/Gerstmann-Straussler disease (GSD) [MIM:137440]
PRNP	-	VCV000013399	-	M129V	Pathogenic	Inherited Creutzfeldt-Jakob disease|Fatal familial insomnia
PRNP	rs28933385	VCV000013398	VAR_006473	E200K	Pathogenic	not provided|Huntington disease-like 1/Creutzfeldt-Jakob disease (CJD) [MIM:123400]
PRNP	rs74315401	VCV000013395	VAR_006464	P102L	Pathogenic	not provided|Spongiform encephalopathy with neuropsychiatric features|Huntington disease-like 1|Inherited Creutzfeldt-Jakob disease/Gerstmann-Straussler disease (GSD) [MIM:137440]
CDSN	rs1246486951	VCV000802195	-	G487S	Pathogenic	Peeling skin syndrome 1
SOD1	-	VCV001802147	VAR_013533	D91V	Pathogenic	Amyotrophic lateral sclerosis type 1/Amyotrophic lateral sclerosis 1 (ALS1) [MIM:105400]
SNCA	-	VCV001804058	-	K58N	Pathogenic	Autosomal dominant Parkinson disease 1
SNCA	rs431905511	VCV000097000	-	G51D	Pathogenic	Autosomal dominant Parkinson disease 1
SNCA	rs104893875	VCV000014010	VAR_022703	E46K	Pathogenic	Lewy body dementia/Dementia, Lewy body (DLB) [MIM:127750]
SNCA	rs104893878	VCV000014008	VAR_007957	A30P	Pathogenic	Autosomal dominant Parkinson disease 1/Parkinson disease 1, autosomal dominant (PARK1) [MIM:168601]
SNCA	rs104893877	VCV000014007	VAR_007454	A53T	Pathogenic	Autosomal dominant Parkinson disease 1|Lewy body dementia/Parkinson disease 1, autosomal dominant (PARK1) [MIM:168601]
SOD1	rs567511139	VCV001711542	VAR_007162	V149I	Pathogenic	not provided/Amyotrophic lateral sclerosis 1 (ALS1) [MIM:105400]
SOD1	rs1568810275	VCV001709733	VAR_013527	N66S	Pathogenic	Amyotrophic lateral sclerosis type 1/Amyotrophic lateral sclerosis 1 (ALS1) [MIM:105400]
SOD1	-	VCV001685450	-	I150N	Pathogenic	Amyotrophic lateral sclerosis type 1
SOD1	-	VCV001514873	-	V15L	Pathogenic	Amyotrophic lateral sclerosis type 1
SOD1	-	VCV001500907	VAR_013522	V15G	Pathogenic	Amyotrophic lateral sclerosis type 1/Amyotrophic lateral sclerosis 1 (ALS1) [MIM:105400]
SOD1	-	VCV001500897	-	C7G	Pathogenic	Amyotrophic lateral sclerosis type 1
SOD1	rs1312702973	VCV001500887	-	C7S	Pathogenic	Amyotrophic lateral sclerosis type 1
SOD1	rs1457889952	VCV001489352	-	V120L	Pathogenic	Amyotrophic lateral sclerosis type 1|See cases
SOD1	-	VCV001477719	-	G17C	Pathogenic	Amyotrophic lateral sclerosis type 1
SOD1	-	VCV001475411	-	A146V	Pathogenic	Amyotrophic lateral sclerosis type 1
SOD1	rs1555836169	VCV001459352	VAR_045876	F21C	Pathogenic	Amyotrophic lateral sclerosis type 1/Amyotrophic lateral sclerosis 1 (ALS1) [MIM:105400]
SOD1	rs1424014997	VCV001455194	VAR_007163	I150T	Pathogenic	not provided|Amyotrophic lateral sclerosis type 1/Amyotrophic lateral sclerosis 1 (ALS1) [MIM:105400]
SOD1	-	VCV001343332	-	I150M	Pathogenic	Amyotrophic lateral sclerosis
SOD1	-	VCV001212596	VAR_045884	D125G	Pathogenic	Amyotrophic lateral sclerosis type 1|not provided/Amyotrophic lateral sclerosis 1 (ALS1) [MIM:105400]
SOD1	rs1030039318	VCV001200656	-	F65L	Pathogenic	Amyotrophic lateral sclerosis type 1|not provided
SOD1	rs1280042397	VCV001191297	VAR_013532	A90V	Pathogenic	not provided/Amyotrophic lateral sclerosis 1 (ALS1) [MIM:105400]
SOD1	-	VCV001163753	-	T138I	Pathogenic	Amyotrophic lateral sclerosis type 1|not provided
SOD1	rs121912438	VCV001072003	VAR_007148	G94D	Pathogenic	Amyotrophic lateral sclerosis type 1/Amyotrophic lateral sclerosis 1 (ALS1) [MIM:105400]
SOD1	-	VCV001067619	VAR_008722	D125V	Pathogenic	Amyotrophic lateral sclerosis type 1|not provided/Amyotrophic lateral sclerosis 1 (ALS1) [MIM:105400]
SOD1	-	VCV001066874	-	D102H	Pathogenic	Amyotrophic lateral sclerosis type 1
SOD1	-	VCV001064422	-	N132K	Pathogenic	Amyotrophic lateral sclerosis type 1
SOD1	rs1568810316	VCV001030809	-	D77V	Pathogenic	Amyotrophic lateral sclerosis type 1
SOD1	rs1164911383	VCV000973542	-	D126A	Pathogenic	Amyotrophic lateral sclerosis type 1
SOD1	rs1169198442	VCV000873323	VAR_045877	Q23L	Pathogenic	Amyotrophic lateral sclerosis type 1/Amyotrophic lateral sclerosis 1 (ALS1) [MIM:105400]
SOD1	rs1568807400	VCV000873322	VAR_007133	V15M	Pathogenic	Amyotrophic lateral sclerosis type 1/Amyotrophic lateral sclerosis 1 (ALS1) [MIM:105400]
SOD1	rs121912444	VCV000873321	VAR_013518	A5S	Pathogenic	Amyotrophic lateral sclerosis type 1/Amyotrophic lateral sclerosis 1 (ALS1) [MIM:105400]
SOD1	rs1476760624	VCV000873204	VAR_007161	V149G	Pathogenic	Amyotrophic lateral sclerosis type 1/Amyotrophic lateral sclerosis 1 (ALS1) [MIM:105400]
SOD1	rs1482760341	VCV000873203	VAR_007160	L145F	Pathogenic	Amyotrophic lateral sclerosis type 1/Amyotrophic lateral sclerosis 1 (ALS1) [MIM:105400]
SOD1	rs1568811445	VCV000873202	-	T138A	Pathogenic	not provided|Amyotrophic lateral sclerosis type 1
SOD1	rs2049618449	VCV000873201	-	E134K	Pathogenic	Amyotrophic lateral sclerosis type 1
SOD1	rs1568811372	VCV000873200	-	D126N	Pathogenic	Amyotrophic lateral sclerosis type 1
SOD1	rs1568810641	VCV000873199	-	V88M	Pathogenic	Amyotrophic lateral sclerosis type 1
SOD1	rs2049594311	VCV000873198	-	H72Y	Pathogenic	Amyotrophic lateral sclerosis type 1
SOD1	rs2049594204	VCV000873197	-	S69P	Pathogenic	Amyotrophic lateral sclerosis type 1
SOD1	rs1428716759	VCV000873196	-	V32A	Pathogenic	not provided|Spastic tetraplegia and axial hypotonia, progressive|Amyotrophic lateral sclerosis type 1
SOD1	rs1339283341	VCV000858432	VAR_045880	V88A	Pathogenic	Amyotrophic lateral sclerosis type 1/Amyotrophic lateral sclerosis 1 (ALS1) [MIM:105400]
SOD1	rs1315541036	VCV000855744	VAR_013530	L85F	Pathogenic	Amyotrophic lateral sclerosis type 1/Amyotrophic lateral sclerosis 1 (ALS1) [MIM:105400]
SOD1	rs199474723	VCV000809280	-	L118V	Pathogenic	Amyotrophic lateral sclerosis type 1|not provided
SOD1	rs1568809172	VCV000807693	VAR_045878	H49R	Pathogenic	Amyotrophic lateral sclerosis type 1/Amyotrophic lateral sclerosis 1 (ALS1) [MIM:105400]
SOD1	rs1301635320	VCV000805495	VAR_007156	R116G	Pathogenic	not provided|Amyotrophic lateral sclerosis type 1/Amyotrophic lateral sclerosis 1 (ALS1) [MIM:105400]
SOD1	rs1601157750	VCV000805494	VAR_013529	D77Y	Pathogenic	not provided|Amyotrophic lateral sclerosis type 1/Amyotrophic lateral sclerosis 1 (ALS1) [MIM:105400]
SOD1	rs1378590183	VCV000695024	VAR_013535	S106L	Pathogenic	Amyotrophic lateral sclerosis|Amyotrophic lateral sclerosis type 1/Amyotrophic lateral sclerosis 1 (ALS1) [MIM:105400]
SOD1	rs1555836803	VCV000692200	-	D97V	Pathogenic	Amyotrophic lateral sclerosis type 1
SOD1	rs1200906022	VCV000586638	-	G17A	Pathogenic	Amyotrophic lateral sclerosis type 1|not provided
SOD1	rs1804449	VCV000586635	VAR_007159	N140K	Pathogenic	not provided|Amyotrophic lateral sclerosis type 1/Amyotrophic lateral sclerosis 1 (ALS1) [MIM:105400]
SOD1	rs1568809149	VCV000575420	-	E41G	Pathogenic	Amyotrophic lateral sclerosis type 1
SOD1	rs76731700	VCV000574319	VAR_013534	E101K	Pathogenic	not provided|Amyotrophic lateral sclerosis|Amyotrophic lateral sclerosis type 1/Amyotrophic lateral sclerosis 1 (ALS1) [MIM:105400]
SOD1	rs1568810660	VCV000567744	VAR_045881	A90T	Pathogenic	Amyotrophic lateral sclerosis type 1|not provided/Amyotrophic lateral sclerosis 1 (ALS1) [MIM:105400]
SOD1	rs121912431	VCV000549678	VAR_007136	G38R	Pathogenic	Amyotrophic lateral sclerosis type 1/Amyotrophic lateral sclerosis 1 (ALS1) [MIM:105400]
SOD1	rs1555836950	VCV000536142	-	G148D	Pathogenic	not provided|Amyotrophic lateral sclerosis type 1
SOD1	rs768029813	VCV000516816	-	N20S	Pathogenic	not specified|Amyotrophic lateral sclerosis type 1
SOD1	rs11556620	VCV000468253	VAR_013531	N87S	Pathogenic	Amyotrophic lateral sclerosis type 1/Amyotrophic lateral sclerosis 1 (ALS1) [MIM:105400]
SOD1	rs121912441	VCV000197145	VAR_007155	I114T	Pathogenic	Motor neuron disease|Amyotrophic lateral sclerosis type 1|not provided/Amyotrophic lateral sclerosis 1 (ALS1) [MIM:105400]
SOD1	rs121912437	VCV000014784	VAR_007149	G94R	Pathogenic	Motor neuron disease|Amyotrophic lateral sclerosis type 1/Amyotrophic lateral sclerosis 1 (ALS1) [MIM:105400]
SOD1	rs121912458	VCV000014782	-	H81R	Pathogenic	Amyotrophic lateral sclerosis type 1
SOD1	rs121912457	VCV000014781	VAR_013525	F46C	Pathogenic	Amyotrophic lateral sclerosis type 1/Amyotrophic lateral sclerosis 1 (ALS1) [MIM:105400]
SOD1	rs121912456	VCV000014780	VAR_013521	G13R	Pathogenic	Amyotrophic lateral sclerosis type 1/Amyotrophic lateral sclerosis 1 (ALS1) [MIM:105400]
SOD1	rs121912455	VCV000014779	VAR_008718	G73S	Pathogenic	Amyotrophic lateral sclerosis type 1/Amyotrophic lateral sclerosis 1 (ALS1) [MIM:105400]
SOD1	rs121912453	VCV000014776	VAR_007134	G17S	Pathogenic	Amyotrophic lateral sclerosis type 1/Amyotrophic lateral sclerosis 1 (ALS1) [MIM:105400]
SOD1	rs121912452	VCV000014775	VAR_007143	L85V	Pathogenic	Amyotrophic lateral sclerosis type 1/Amyotrophic lateral sclerosis 1 (ALS1) [MIM:105400]
SOD1	rs121912451	VCV000014774	VAR_007158	S135N	Pathogenic	Amyotrophic lateral sclerosis type 1/Amyotrophic lateral sclerosis 1 (ALS1) [MIM:105400]
SOD1	rs121912450	VCV000014773	VAR_007135	E22K	Pathogenic	Amyotrophic lateral sclerosis type 1/Amyotrophic lateral sclerosis 1 (ALS1) [MIM:105400]
SOD1	rs121912449	VCV000014772	VAR_007164	I152T	Pathogenic	Amyotrophic lateral sclerosis type 1/Amyotrophic lateral sclerosis 1 (ALS1) [MIM:105400]
SOD1	rs121912448	VCV000014771	VAR_008717	C7F	Pathogenic	Amyotrophic lateral sclerosis type 1/Amyotrophic lateral sclerosis 1 (ALS1) [MIM:105400]
SOD1	rs121912447	VCV000014769	VAR_008725	A146T	Pathogenic	Amyotrophic lateral sclerosis type 1/Amyotrophic lateral sclerosis 1 (ALS1) [MIM:105400]
SOD1	rs121912446	VCV000014768	VAR_008724	L145S	Pathogenic	not provided|Abnormal central motor function|Amyotrophic lateral sclerosis type 1/Amyotrophic lateral sclerosis 1 (ALS1) [MIM:105400]
SOD1	rs121912445	VCV000014767	VAR_008720	I105F	Pathogenic	Abnormal central motor function/Amyotrophic lateral sclerosis 1 (ALS1) [MIM:105400]
SOD1	rs80265967	VCV000014766	VAR_007145	D91A	Pathogenic	Amyotrophic Lateral Sclerosis, Dominant|not provided|Amyotrophic lateral sclerosis|Amyotrophic lateral sclerosis type 1/Amyotrophic lateral sclerosis 1 (ALS1) [MIM:105400]
SOD1	rs121912444	VCV000014765	VAR_007130	A5T	Pathogenic	Amyotrophic lateral sclerosis type 1|not provided/Amyotrophic lateral sclerosis 1 (ALS1) [MIM:105400]
SOD1	rs121912443	VCV000014764	VAR_007141	H47R	Pathogenic	Amyotrophic lateral sclerosis type 1|not provided|Amyotrophic lateral sclerosis/Amyotrophic lateral sclerosis 1 (ALS1) [MIM:105400]
SOD1	rs121912442	VCV000014763	VAR_007131	A5V	Pathogenic	not provided|Amyotrophic lateral sclerosis type 1/Amyotrophic lateral sclerosis 1 (ALS1) [MIM:105400]
SOD1	rs74315452	VCV000014762	VAR_007154	I113T	Pathogenic	Amyotrophic lateral sclerosis type 1/Amyotrophic lateral sclerosis 1 (ALS1) [MIM:105400]
SOD1	rs121912439	VCV000014761	VAR_007150	E101G	Pathogenic	Motor neuron disease|not provided|Amyotrophic lateral sclerosis type 1/Amyotrophic lateral sclerosis 1 (ALS1) [MIM:105400]
SOD1	rs121912438	VCV000014760	VAR_007146	G94A	Pathogenic	Amyotrophic lateral sclerosis type 1/Amyotrophic lateral sclerosis 1 (ALS1) [MIM:105400]
SOD1	rs121912437	VCV000014759	VAR_007147	G94C	Pathogenic	Amyotrophic lateral sclerosis type 1/Amyotrophic lateral sclerosis 1 (ALS1) [MIM:105400]
SOD1	rs121912436	VCV000014758	VAR_007144	G86R	Pathogenic	Amyotrophic lateral sclerosis type 1/Amyotrophic lateral sclerosis 1 (ALS1) [MIM:105400]
SOD1	rs121912440	VCV000014757	VAR_007153	L107V	Pathogenic	Amyotrophic lateral sclerosis type 1/Amyotrophic lateral sclerosis 1 (ALS1) [MIM:105400]
SOD1	rs121912435	VCV000014756	VAR_007140	H44R	Pathogenic	not provided|Amyotrophic lateral sclerosis type 10|Amyotrophic lateral sclerosis type 1/Amyotrophic lateral sclerosis 1 (ALS1) [MIM:105400]
SOD1	rs121912434	VCV000014755	VAR_007139	G42D	Pathogenic	Amyotrophic lateral sclerosis type 1/Amyotrophic lateral sclerosis 1 (ALS1) [MIM:105400]
SOD1	rs121912433	VCV000014754	VAR_007138	G42S	Pathogenic	Amyotrophic lateral sclerosis type 1|Spastic tetraplegia and axial hypotonia, progressive|Amyotrophic lateral sclerosis type 1/Amyotrophic lateral sclerosis 1 (ALS1) [MIM:105400]
SOD1	rs121912432	VCV000014753	VAR_007137	L39V	Pathogenic	not provided|Amyotrophic lateral sclerosis type 1/Amyotrophic lateral sclerosis 1 (ALS1) [MIM:105400]
TGFBI	-	VCV001333310	-	M619V	Pathogenic	Groenouw corneal dystrophy type I
TGFBI	rs188677757	VCV000713967	-	M502V	Pathogenic	not provided|Corneal dystrophy
TGFBI	rs201210696	VCV000350878	-	A323V	Pathogenic	not provided|Corneal dystrophy
TGFBI	rs121909214	VCV000007875	VAR_031538	F540S	Pathogenic	Corneal dystrophy, lattice type 3A/Corneal dystrophy, lattice type 3A (CDL3A) [MIM:608471]
TGFBI	-	VCV000007874	-	P551Q	Pathogenic	Lattice corneal dystrophy Type I
TGFBI	rs121909211	VCV000007869	VAR_005077	R124H	Pathogenic	not provided|Lattice corneal dystrophy Type I|Avellino corneal dystrophy/Corneal dystrophy, Avellino type (CDA) [MIM:607541]
TGFBI	rs121909208	VCV000007866	VAR_005083	R555W	Pathogenic	Groenouw corneal dystrophy type I|Reis-Bucklers' corneal dystrophy|Avellino corneal dystrophy|Epithelial basement membrane dystrophy|Corneal dystrophy, lattice type 3A|Lattice corneal dystrophy Type I|Thiel-Behnke corneal dystrophy|Groenouw corneal dystrophy type I|Lattice corneal dystrophy Type I/Corneal dystrophy, Groenouw type 1 (CDGG1) [MIM:121900]
TTR	-	VCV001519705	-	E74A	Pathogenic	Amyloidogenic transthyretin amyloidosis
TTR	-	VCV001490986	-	C30Y	Pathogenic	Amyloidogenic transthyretin amyloidosis
TTR	-	VCV001458932	VAR_038968	D58V	Pathogenic	Amyloidogenic transthyretin amyloidosis/Amyloidosis, transthyretin-related (AMYL-TTR) [MIM:105210]
TTR	-	VCV001454801	VAR_038974	T69I	Pathogenic	Amyloidogenic transthyretin amyloidosis/Amyloidosis, transthyretin-related (AMYL-TTR) [MIM:105210]
TTR	-	VCV001452255	VAR_038980	I104T	Pathogenic	Cardiovascular phenotype|Amyloidogenic transthyretin amyloidosis/Amyloidosis, transthyretin-related (AMYL-TTR) [MIM:105210]
TTR	-	VCV001359774	VAR_007548	D38E	Pathogenic	Amyloidogenic transthyretin amyloidosis/Amyloidosis, transthyretin-related (AMYL-TTR) [MIM:105210]
TTR	-	VCV001333466	VAR_038987	V142A	Pathogenic	Amyloidogenic transthyretin amyloidosis/Amyloidosis, transthyretin-related (AMYL-TTR) [MIM:105210]
TTR	rs958191819	VCV001294424	VAR_038979	Y98F	Pathogenic	Cardiovascular phenotype|Amyloidogenic transthyretin amyloidosis/Amyloidosis, transthyretin-related (AMYL-TTR) [MIM:105210]
TTR	-	VCV001178327	VAR_007567	S72P	Pathogenic	Amyloidogenic transthyretin amyloidosis|Cardiovascular phenotype/Amyloidosis, transthyretin-related (AMYL-TTR) [MIM:105210]
TTR	-	VCV001075408	VAR_038969	W61L	Pathogenic	Amyloidogenic transthyretin amyloidosis/Amyloidosis, transthyretin-related (AMYL-TTR) [MIM:105210]
TTR	-	VCV001075407	-	L32V	Pathogenic	Amyloidogenic transthyretin amyloidosis|Cardiovascular phenotype
TTR	-	VCV001073325	VAR_038985	I127M	Pathogenic	Amyloidogenic transthyretin amyloidosis|Cardiovascular phenotype/Amyloidosis, transthyretin-related (AMYL-TTR) [MIM:105210]
TTR	-	VCV001073324	VAR_010659	E109K	Pathogenic	Amyloidogenic transthyretin amyloidosis|not provided|Cardiovascular phenotype/Amyloidosis, transthyretin-related (AMYL-TTR) [MIM:105210]
TTR	rs1340627860	VCV001068392	VAR_038970	E62D	Pathogenic	Amyloidogenic transthyretin amyloidosis/Amyloidosis, transthyretin-related (AMYL-TTR) [MIM:105210]
TTR	rs121918099	VCV001067500	-	F84S	Pathogenic	Amyloidogenic transthyretin amyloidosis
TTR	-	VCV001067499	-	G73R	Pathogenic	Amyloidogenic transthyretin amyloidosis
TTR	-	VCV001066429	-	T60N	Pathogenic	Amyloidogenic transthyretin amyloidosis|Cardiovascular phenotype
TTR	rs2073494217	VCV000962411	-	D58H	Pathogenic	Amyloidogenic transthyretin amyloidosis|Cardiovascular phenotype
TTR	rs2073493951	VCV000944589	-	V52A	Pathogenic	Amyloidogenic transthyretin amyloidosis|Cardiovascular phenotype
TTR	rs121918079	VCV000941337	-	L75R	Pathogenic	Amyloidogenic transthyretin amyloidosis
TTR	rs121918090	VCV000938206	VAR_007563	G67V	Pathogenic	Amyloidogenic transthyretin amyloidosis|Cardiovascular phenotype/Amyloidosis, transthyretin-related (AMYL-TTR) [MIM:105210]
TTR	rs2073511411	VCV000853918	-	H108R	Pathogenic	Cardiovascular phenotype|Amyloidogenic transthyretin amyloidosis
TTR	rs121918078	VCV000850453	VAR_007560	A65T	Pathogenic	not provided|Cardiovascular phenotype|Amyloidogenic transthyretin amyloidosis/Amyloidosis, transthyretin-related (AMYL-TTR) [MIM:105210]
TTR	rs2073511444	VCV000846359	-	E109V	Pathogenic	Cardiovascular phenotype|not provided|Amyloidogenic transthyretin amyloidosis
TTR	rs2073510805	VCV000845368	VAR_007575	F84L	Pathogenic	Amyloidogenic transthyretin amyloidosis|Charcot-Marie-Tooth disease/Amyloidosis, transthyretin-related (AMYL-TTR) [MIM:105210]
TTR	rs2073510448	VCV000842099	-	L75M	Pathogenic	Amyloidogenic transthyretin amyloidosis
TTR	rs1598844187	VCV000840757	VAR_038965	R54T	Pathogenic	Amyloidogenic transthyretin amyloidosis/Amyloidosis, transthyretin-related (AMYL-TTR) [MIM:105210]
TTR	rs1598845097	VCV000811803	VAR_007568	E74G	Pathogenic	not specified|not provided|Cardiovascular phenotype/Amyloidosis, transthyretin-related (AMYL-TTR) [MIM:105210]
TTR	rs1598845164	VCV000803482	VAR_007580	I93V	Pathogenic	Amyloidogenic transthyretin amyloidosis|Hereditary amyloidosis/Amyloidosis, transthyretin-related (AMYL-TTR) [MIM:105210]
TTR	rs121918090	VCV000803481	VAR_038973	G67E	Pathogenic	Cardiovascular phenotype|Amyloidogenic transthyretin amyloidosis/Amyloidosis, transthyretin-related (AMYL-TTR) [MIM:105210]
TTR	rs1598844112	VCV000661615	VAR_038961	S43N	Pathogenic	Cardiovascular phenotype|not provided|Amyloidogenic transthyretin amyloidosis/Amyloidosis, transthyretin-related (AMYL-TTR) [MIM:105210]
TTR	rs1598845111	VCV000660445	-	G77R	Pathogenic	Amyloidogenic transthyretin amyloidosis
TTR	rs1598844184	VCV000660385	-	R54G	Pathogenic	Amyloidogenic transthyretin amyloidosis
TTR	rs1598844213	VCV000644083	VAR_038967	D58A	Pathogenic	Cardiovascular phenotype|Amyloidogenic transthyretin amyloidosis/Amyloidosis, transthyretin-related (AMYL-TTR) [MIM:105210]
TTR	rs1555631393	VCV000636837	VAR_038976	E74K	Pathogenic	Cardiovascular phenotype|not provided|Amyloidogenic transthyretin amyloidosis/Amyloidosis, transthyretin-related (AMYL-TTR) [MIM:105210]
TTR	rs267607159	VCV000626843	-	A129S	Pathogenic	Amyloidogenic transthyretin amyloidosis|Cardiomyopathy
TTR	rs1254341785	VCV000577420	-	T80I	Pathogenic	not provided|Cardiovascular phenotype|Amyloidogenic transthyretin amyloidosis
TTR	rs1567945684	VCV000576496	VAR_038966	K55N	Pathogenic	not provided|Amyloidogenic transthyretin amyloidosis/Amyloidosis, transthyretin-related (AMYL-TTR) [MIM:105210]
TTR	rs1567946170	VCV000572472	VAR_038978	E81G	Pathogenic	Cardiovascular phenotype|Amyloidogenic transthyretin amyloidosis/Amyloidosis, transthyretin-related (AMYL-TTR) [MIM:105210]
TTR	rs1567945632	VCV000571867	-	D38N	Pathogenic	Amyloidogenic transthyretin amyloidosis|Cardiovascular phenotype
TTR	rs11541795	VCV000565560	-	A39D	Pathogenic	Cardiovascular phenotype|Amyloidogenic transthyretin amyloidosis
TTR	rs1555631387	VCV000538164	-	T69S	Pathogenic	Amyloidogenic transthyretin amyloidosis
TTR	rs1555631417	VCV000495842	-	A101V	Pathogenic	Cardiovascular phenotype|not provided|Amyloidogenic transthyretin amyloidosis
TTR	rs1555631402	VCV000495841	-	E82K	Pathogenic	Cardiovascular phenotype|Amyloidogenic transthyretin amyloidosis
TTR	rs1555631393	VCV000448842	-	E74Q	Pathogenic	Amyloidogenic transthyretin amyloidosis|Cardiovascular phenotype|not specified
TTR	rs730881169	VCV000448841	-	A65V	Pathogenic	not specified|Amyloidogenic transthyretin amyloidosis|Cardiovascular phenotype
TTR	rs876658108	VCV000229597	VAR_038986	A140S	Pathogenic	not specified|Cardiovascular phenotype|not provided|Amyloidogenic transthyretin amyloidosis/Amyloidosis, transthyretin-related (AMYL-TTR) [MIM:105210]
TTR	rs730881169	VCV000181702	VAR_007559	A65D	Pathogenic	Amyloidogenic transthyretin amyloidosis|not provided/Amyloidosis, transthyretin-related (AMYL-TTR) [MIM:105210]
TTR	rs730881167	VCV000181700	VAR_007596	Y136S	Pathogenic	not provided/Amyloidosis, transthyretin-related (AMYL-TTR) [MIM:105210]
TTR	rs138657343	VCV000181697	-	R5H	Pathogenic	Cardiovascular phenotype|not specified|not provided|Cardiomyopathy|Amyloidogenic transthyretin amyloidosis|Charcot-Marie-Tooth disease
TTR	rs730881163	VCV000181694	VAR_007572	T79K	Pathogenic	not provided/Amyloidosis, transthyretin-related (AMYL-TTR) [MIM:105210]
TTR	rs11541790	VCV000181693	VAR_007551	P44S	Pathogenic	Cardiovascular phenotype|not provided|Amyloidogenic transthyretin amyloidosis/Amyloidosis, transthyretin-related (AMYL-TTR) [MIM:105210]
TTR	rs76410435	VCV000181690	-	D119N	Pathogenic	Cardiovascular phenotype|Amyloidogenic transthyretin amyloidosis|not provided|Charcot-Marie-Tooth disease
TTR	rs138065384	VCV000178280	-	F64L	Pathogenic	Charcot-Marie-Tooth disease|not specified|Cardiovascular phenotype|not provided|Cardiomyopathy|Amyloidogenic transthyretin amyloidosis
TTR	rs121918076	VCV000036890	VAR_007566	S70R	Pathogenic	Cardiovascular phenotype|not provided|Amyloidogenic transthyretin amyloidosis/Amyloidosis, transthyretin-related (AMYL-TTR) [MIM:105210]
TTR	rs267607161	VCV000013468	VAR_038982	A117S	Pathogenic	Cardiovascular phenotype|Amyloidogenic transthyretin amyloidosis|Carpal tunnel syndrome 1|Hyperthyroxinemia, dystransthyretinemic|not provided|Amyloidogenic transthyretin amyloidosis/Amyloidosis, transthyretin-related (AMYL-TTR) [MIM:105210]
TTR	rs121918100	VCV000013466	VAR_007577	Y89H	Pathogenic	Amyloidogenic transthyretin amyloidosis|not provided|Cardiovascular phenotype/Amyloidosis, transthyretin-related (AMYL-TTR) [MIM:105210]
TTR	rs79977247	VCV000013465	VAR_038962	V50G	Pathogenic	Amyloidogenic transthyretin amyloidosis/Amyloidosis, transthyretin-related (AMYL-TTR) [MIM:105210]
TTR	rs121918098	VCV000013463	VAR_007549	D38G	Pathogenic	Amyloidogenic transthyretin amyloidosis/Amyloidosis, transthyretin-related (AMYL-TTR) [MIM:105210]
TTR	rs121918097	VCV000013462	VAR_038975	G73E	Pathogenic	AMYLOIDOSIS, LEPTOMENINGEAL, TRANSTHYRETIN-RELATED/Amyloidosis, transthyretin-related (AMYL-TTR) [MIM:105210]
TTR	rs104894665	VCV000013461	VAR_038971	F64S	Pathogenic	Cardiovascular phenotype|Amyloidogenic transthyretin amyloidosis/Amyloidosis, transthyretin-related (AMYL-TTR) [MIM:105210]
TTR	rs387906523	VCV000013459	VAR_007562	G67R	Pathogenic	Amyloidogenic transthyretin amyloidosis/Amyloidosis, transthyretin-related (AMYL-TTR) [MIM:105210]
TTR	rs121918095	VCV000013458	VAR_038983	R124H	Pathogenic	Cardiovascular phenotype|Charcot-Marie-Tooth disease|not specified|not provided|Cardiomyopathy|Amyloidogenic transthyretin amyloidosis/-
TTR	rs121918094	VCV000013457	VAR_038959	L32P	Pathogenic	not specified/Amyloidosis, transthyretin-related (AMYL-TTR) [MIM:105210]
TTR	rs121918068	VCV000013456	VAR_007556	F53L	Pathogenic	Amyloidogenic transthyretin amyloidosis|Cardiovascular phenotype|not provided/Amyloidosis, transthyretin-related (AMYL-TTR) [MIM:105210]
TTR	rs121918093	VCV000013455	VAR_007550	V40I	Pathogenic	Amyloidogenic transthyretin amyloidosis|Cardiovascular phenotype|not provided/Amyloidosis, transthyretin-related (AMYL-TTR) [MIM:105210]
TTR	rs121918092	VCV000013454	-	A129V	Pathogenic	Cardiovascular phenotype|Charcot-Marie-Tooth disease|not provided|Amyloidogenic transthyretin amyloidosis
TTR	rs121918090	VCV000013451	VAR_007561	G67A	Pathogenic	Cardiovascular phenotype|not provided|Amyloidogenic transthyretin amyloidosis/Amyloidosis, transthyretin-related (AMYL-TTR) [MIM:105210]
TTR	rs121918089	VCV000013450	VAR_007592	I127V	Pathogenic	Cardiovascular phenotype|Amyloidogenic transthyretin amyloidosis|Carpal tunnel syndrome 1|Hyperthyroxinemia, dystransthyretinemic|not specified|not provided|Amyloidogenic transthyretin amyloidosis/Amyloidosis, transthyretin-related (AMYL-TTR) [MIM:105210]
TTR	rs121918088	VCV000013449	VAR_007598	Y134H	Pathogenic	Carpal tunnel syndrome 1/Carpal tunnel syndrome 1 (CTS1) [MIM:115430]
TTR	rs121918087	VCV000013448	VAR_007588	A117G	Pathogenic	Amyloidogenic transthyretin amyloidosis/Amyloidosis, transthyretin-related (AMYL-TTR) [MIM:105210]
TTR	rs121918086	VCV000013447	VAR_007574	E81K	Pathogenic	Cardiovascular phenotype/Amyloidosis, transthyretin-related (AMYL-TTR) [MIM:105210]
TTR	rs121918085	VCV000013446	VAR_007576	I88L	Pathogenic	Amyloidogenic transthyretin amyloidosis|Carpal tunnel syndrome 1|Hyperthyroxinemia, dystransthyretinemic|Amyloidogenic transthyretin amyloidosis|not provided|Cardiovascular phenotype/Amyloidosis, transthyretin-related (AMYL-TTR) [MIM:105210]
TTR	rs121918084	VCV000013445	VAR_007579	V91A	Pathogenic	Amyloidogenic transthyretin amyloidosis/Amyloidosis, transthyretin-related (AMYL-TTR) [MIM:105210]
TTR	rs121918083	VCV000013444	VAR_007547	C30R	Pathogenic	not provided|Amyloidogenic transthyretin amyloidosis/Amyloidosis, transthyretin-related (AMYL-TTR) [MIM:105210]
TTR	rs267607160	VCV000013443	VAR_007578	K90N	Pathogenic	Amyloidogenic transthyretin amyloidosis/Amyloidosis, transthyretin-related (AMYL-TTR) [MIM:105210]
TTR	rs121918082	VCV000013442	VAR_007585	E109Q	Pathogenic	Cardiovascular phenotype|not provided|Amyloidogenic transthyretin amyloidosis/Amyloidosis, transthyretin-related (AMYL-TTR) [MIM:105210]
TTR	rs121918081	VCV000013441	VAR_007564	T69A	Pathogenic	Amyloidogenic transthyretin amyloidosis/Amyloidosis, transthyretin-related (AMYL-TTR) [MIM:105210]
TTR	rs28933979	VCV000013440	VAR_007553	V50L	Pathogenic	Cardiovascular phenotype|Charcot-Marie-Tooth disease|Amyloidogenic transthyretin amyloidosis/Amyloidosis, transthyretin-related (AMYL-TTR) [MIM:105210]
TTR	rs121918080	VCV000013439	VAR_007565	S70I	Pathogenic	Amyloidogenic transthyretin amyloidosis/Amyloidosis, transthyretin-related (AMYL-TTR) [MIM:105210]
TTR	rs121918079	VCV000013438	VAR_007569	L75P	Pathogenic	Amyloidogenic transthyretin amyloidosis/Amyloidosis, transthyretin-related (AMYL-TTR) [MIM:105210]
TTR	rs104894664	VCV000013437	-	A45T	Pathogenic	AMYLOIDOSIS, LEPTOMENINGEAL, TRANSTHYRETIN-RELATED|Amyloidogenic transthyretin amyloidosis
TTR	rs121918069	VCV000013435	VAR_007571	L78R	Pathogenic	Amyloidogenic transthyretin amyloidosis/Amyloidosis, transthyretin-related (AMYL-TTR) [MIM:105210]
TTR	rs121918077	VCV000013432	VAR_007557	A56P	Pathogenic	Amyloidogenic transthyretin amyloidosis/Amyloidosis, transthyretin-related (AMYL-TTR) [MIM:105210]
TTR	rs79977247	VCV000013430	VAR_007552	V50A	Pathogenic	Amyloidogenic transthyretin amyloidosis/Amyloidosis, transthyretin-related (AMYL-TTR) [MIM:105210]
TTR	rs11541796	VCV000013428	VAR_007558	E62G	Pathogenic	Amyloidogenic transthyretin amyloidosis/Amyloidosis, transthyretin-related (AMYL-TTR) [MIM:105210]
TTR	rs121918074	VCV000013427	VAR_007586	H110N	Pathogenic	Cardiovascular phenotype|not specified|Charcot-Marie-Tooth disease|not provided|Cardiomyopathy|Hypertrophic cardiomyopathy 1|Amyloidogenic transthyretin amyloidosis|Heart failure/-
TTR	rs76992529	VCV000013426	VAR_007600	V142I	Pathogenic	not provided|Amyloidogenic transthyretin amyloidosis|Carpal tunnel syndrome 1|Hyperthyroxinemia, dystransthyretinemic|Amyloidogenic transthyretin amyloidosis|Amyloid Cardiomyopathy, Transthyretin-related|Cardiomyopathy|Postural tremor|Bone marrow hypocellularity|Anemia|Pancytopenia|Cardiovascular phenotype|See cases|ATTRV122I amyloidosis|Charcot-Marie-Tooth disease/Amyloidosis, transthyretin-rela…
TTR	rs121918073	VCV000013424	VAR_007594	L131M	Pathogenic	Amyloidogenic transthyretin amyloidosis/Amyloidosis, transthyretin-related (AMYL-TTR) [MIM:105210]
TTR	rs121918072	VCV000013423	VAR_007584	I104S	Pathogenic	not provided|Amyloidogenic transthyretin amyloidosis|Cardiovascular phenotype/Amyloidosis, transthyretin-related (AMYL-TTR) [MIM:105210]
TTR	rs121918071	VCV000013422	VAR_007582	S97Y	Pathogenic	Cardiovascular phenotype|Amyloidogenic transthyretin amyloidosis|Carpal tunnel syndrome 1|Hyperthyroxinemia, dystransthyretinemic|not specified|Charcot-Marie-Tooth disease|not provided|Amyloidogenic transthyretin amyloidosis/Amyloidosis, transthyretin-related (AMYL-TTR) [MIM:105210]
TTR	rs121918070	VCV000013421	VAR_007573	T80A	Pathogenic	Amyloidogenic transthyretin amyloidosis|not provided|Cardiomyopathy|Cardiovascular phenotype|Charcot-Marie-Tooth disease/Amyloidosis, transthyretin-related (AMYL-TTR) [MIM:105210]
TTR	rs121918069	VCV000013420	VAR_007570	L78H	Pathogenic	Cardiovascular phenotype|not provided|Amyloidogenic transthyretin amyloidosis/Amyloidosis, transthyretin-related (AMYL-TTR) [MIM:105210]
TTR	rs121918075	VCV000013419	VAR_007595	Y134C	Pathogenic	Cardiovascular phenotype|not provided|Amyloidogenic transthyretin amyloidosis/Amyloidosis, transthyretin-related (AMYL-TTR) [MIM:105210]
TTR	rs121918068	VCV000013418	VAR_007555	F53I	Pathogenic	Amyloidogenic transthyretin amyloidosis/Amyloidosis, transthyretin-related (AMYL-TTR) [MIM:105210]
TTR	rs28933979	VCV000013417	VAR_007554	V50M	Pathogenic	Amyloidogenic transthyretin amyloidosis|Carpal tunnel syndrome 1|Hyperthyroxinemia, dystransthyretinemic|Amyloidogenic transthyretin amyloidosis|Cardiomyopathy|Cardiovascular phenotype|not provided|Charcot-Marie-Tooth disease/Amyloidosis, transthyretin-related (AMYL-TTR) [MIM:105210]
DYSF	rs199601326	-	VAR_012310	H1857R	Pathogenic	Miyoshi muscular dystrophy 1 (MMD1) [MIM:254130]
DYSF	-	-	VAR_024858	C456W	Pathogenic	Miyoshi muscular dystrophy 1 (MMD1) [MIM:254130]
DYSF	rs779987458	-	VAR_024870	R1693Q	Pathogenic	Miyoshi muscular dystrophy 1 (MMD1) [MIM:254130]
DYSF	rs121908957	-	VAR_057835	V67D	Pathogenic	Miyoshi muscular dystrophy 1 (MMD1) [MIM:254130]
DYSF	-	-	VAR_057846	E389Q	Pathogenic	Miyoshi muscular dystrophy 1 (MMD1) [MIM:254130]
DYSF	-	-	VAR_057849	G426V	Pathogenic	Miyoshi muscular dystrophy 1 (MMD1) [MIM:254130]
DYSF	-	-	VAR_057858	P1029L	Pathogenic	Miyoshi muscular dystrophy 1 (MMD1) [MIM:254130]
DYSF	-	-	VAR_057868	T1662R	Pathogenic	Miyoshi muscular dystrophy 1 (MMD1) [MIM:254130]
DYSF	-	-	VAR_057870	G1679E	Pathogenic	Miyoshi muscular dystrophy 1 (MMD1) [MIM:254130]
DYSF	rs398123794	-	VAR_057874	D1837N	Pathogenic	Miyoshi muscular dystrophy 1 (MMD1) [MIM:254130]
DYSF	-	-	VAR_057876	L1922P	Pathogenic	Miyoshi muscular dystrophy 1 (MMD1) [MIM:254130]
DYSF	-	-	VAR_057878	C1942G	Pathogenic	Miyoshi muscular dystrophy 1 (MMD1) [MIM:254130]
LYZ	rs121913548	-	VAR_004281	D85H	Pathogenic	Amyloidosis 8 (AMYL8) [MIM:105200]
MAPT	rs1247408229	-	VAR_084361	G590R	Pathogenic	Frontotemporal dementia (FTD) [MIM:600274]
SOD1	rs1568807330	-	VAR_007132	V8E	Pathogenic	Amyotrophic lateral sclerosis 1 (ALS1) [MIM:105400]
SOD1	rs1568809175	-	VAR_007142	H49Q	Pathogenic	Amyotrophic lateral sclerosis 1 (ALS1) [MIM:105400]
SOD1	rs1568810721	-	VAR_007151	D102G	Pathogenic	Amyotrophic lateral sclerosis 1 (ALS1) [MIM:105400]
SOD1	rs1568810715	-	VAR_007152	D102N	Pathogenic	Amyotrophic lateral sclerosis 1 (ALS1) [MIM:105400]
SOD1	rs1568811372	-	VAR_007157	D126H	Pathogenic	Amyotrophic lateral sclerosis 1 (ALS1) [MIM:105400]
SOD1	rs121912438	-	VAR_008719	G94V	Pathogenic	Amyotrophic lateral sclerosis 1 (ALS1) [MIM:105400]
SOD1	rs1568807342	-	VAR_013519	L9Q	Pathogenic	Amyotrophic lateral sclerosis 1 (ALS1) [MIM:105400]
SOD1	rs1568807435	-	VAR_013523	E22G	Pathogenic	Amyotrophic lateral sclerosis 1 (ALS1) [MIM:105400]
SOD1	rs1555836520	-	VAR_013524	L39R	Pathogenic	Amyotrophic lateral sclerosis 1 (ALS1) [MIM:105400]
SOD1	rs1568810289	-	VAR_013528	L68R	Pathogenic	Amyotrophic lateral sclerosis 1 (ALS1) [MIM:105400]
SOD1	rs1359299834	-	VAR_013536	G109V	Pathogenic	Amyotrophic lateral sclerosis 1 (ALS1) [MIM:105400]
SOD1	rs1299542356	-	VAR_013537	I113M	Pathogenic	Amyotrophic lateral sclerosis 1 (ALS1) [MIM:105400]
SOD1	rs1568810789	-	VAR_013538	G115A	Pathogenic	Amyotrophic lateral sclerosis 1 (ALS1) [MIM:105400]
SOD1	rs121912454	-	VAR_013539	L127S	Pathogenic	Amyotrophic lateral sclerosis 1 (ALS1) [MIM:105400]
SOD1	rs1568811515	-	VAR_013540	C147R	Pathogenic	Amyotrophic lateral sclerosis 1 (ALS1) [MIM:105400]
SOD1	-	-	VAR_016874	H81A	Pathogenic	Amyotrophic lateral sclerosis 1 (ALS1) [MIM:105400]
SOD1	rs986277034	-	VAR_045879	T55R	Pathogenic	Amyotrophic lateral sclerosis 1 (ALS1) [MIM:105400]
SOD1	rs1555836806	-	VAR_045882	V98M	Pathogenic	Amyotrophic lateral sclerosis 1 (ALS1) [MIM:105400]
SOD1	rs1568811520	-	VAR_045885	G148R	Pathogenic	Amyotrophic lateral sclerosis 1 (ALS1) [MIM:105400]
SOD1	rs1568810690	-	VAR_065194	A96G	Pathogenic	Amyotrophic lateral sclerosis 1 (ALS1) [MIM:105400]
SOD1	rs1568810289	-	VAR_065560	L68P	Pathogenic	Amyotrophic lateral sclerosis 1 (ALS1) [MIM:105400]
SOD1	rs1601158483	-	VAR_077327	C112Y	Pathogenic	Amyotrophic lateral sclerosis 1 (ALS1) [MIM:105400]
TGFBI	rs1050842080	-	VAR_005080	L527R	Pathogenic	Corneal dystrophy, lattice type 1 (CDL1) [MIM:122200]
TGFBI	-	-	VAR_012446	L518P	Pathogenic	Corneal dystrophy, lattice type 1 (CDL1) [MIM:122200]
TGFBI	-	-	VAR_012448	A546T	Pathogenic	Corneal dystrophy, lattice type 3A (CDL3A) [MIM:608471]
TGFBI	rs1052006472	-	VAR_012450	H626R	Pathogenic	Corneal dystrophy, lattice type 1 (CDL1) [MIM:122200]
TGFBI	-	-	VAR_018484	L518R	Pathogenic	Corneal dystrophy, lattice type 1 (CDL1) [MIM:122200]
TGFBI	-	-	VAR_018485	T538R	Pathogenic	Corneal dystrophy, lattice type 1 (CDL1) [MIM:122200]
TGFBI	-	-	VAR_018486	N622K	Pathogenic	Corneal dystrophy, lattice type 3A (CDL3A) [MIM:608471]
TGFBI	-	-	VAR_018488	H626P	Pathogenic	Corneal dystrophy, lattice type 1 (CDL1) [MIM:122200]
TGFBI	-	-	VAR_031535	V505D	Pathogenic	Corneal dystrophy, lattice type 1 (CDL1) [MIM:122200]
TGFBI	-	-	VAR_031541	L569R	Pathogenic	Corneal dystrophy, lattice type 1 (CDL1) [MIM:122200]
TGFBI	-	-	VAR_031543	H572R	Pathogenic	Corneal dystrophy, lattice type 1 (CDL1) [MIM:122200]
TTR	-	-	VAR_007583	I104N	Pathogenic	Amyloidosis, transthyretin-related (AMYL-TTR) [MIM:105210]
TTR	-	-	VAR_007587	A111S	Pathogenic	Amyloidosis, transthyretin-related (AMYL-TTR) [MIM:105210]
TTR	-	-	VAR_010658	V48M	Pathogenic	Amyloidosis, transthyretin-related (AMYL-TTR) [MIM:105210]
TTR	-	-	VAR_038964	F53V	Pathogenic	Amyloidosis, transthyretin-related (AMYL-TTR) [MIM:105210]
TTR	-	-	VAR_038972	A65S	Pathogenic	Amyloidosis, transthyretin-related (AMYL-TTR) [MIM:105210]
TTR	-	-	VAR_038977	L75Q	Pathogenic	Amyloidosis, transthyretin-related (AMYL-TTR) [MIM:105210]
TTR	rs1456101911	-	VAR_038984	T126N	Pathogenic	Amyloidosis, transthyretin-related (AMYL-TTR) [MIM:105210]
DYSF	rs746315830	-	-	Q111K	Pathogenic	MMD1
DYSF	rs759065714	-	-	E228K	Pathogenic	MMD1
DYSF	rs773773555	-	-	E1209K	Pathogenic	MMD1
DYSF	rs868779799	-	-	G1628R	Pathogenic	MMD1
DYSF	rs886042633	-	-	Q570K	Pathogenic	MMD1
DYSF	rs1252415299	-	-	E1067K	Pathogenic	MMD1
DYSF	rs1320752132	-	-	K1841E	Pathogenic	MMD1
CDSN	rs121917819	-	-	Q215E	Pathogenic	HYPT2

## Sheet: Table S3
Gene	rsid	Clinvar Accesion code	Uniprot id	Transition	Clinical Significance	Phenotype
ACTB	-	VCV001710843	-	V134I	Uncertain	not provided
ACTB	-	VCV001708686	-	V247F	Uncertain	not provided
ACTB	-	VCV001684573	-	T249S	Uncertain	Baraitser-Winter syndrome 1
ACTB	-	VCV001501657	-	V247I	Uncertain	Baraitser-Winter syndrome 1
ACTB	-	VCV001344711	-	Q137H	Pathogenic	Congenital smooth muscle hamartoma
ACTB	-	VCV001303897	-	H87Y	Uncertain	not provided
ACTB	-	VCV001200439	-	L349V	Pathogenic	not provided
ACTB	-	VCV001177327	-	W356R	Pathogenic	ACTB-related BAFopathy|not provided
ACTB	rs11546916	VCV001177308	-	A7V	Uncertain	ACTB-related BAFopathy
ACTB	rs886041305	VCV000985391	-	I341V	Uncertain	Inborn genetic diseases
ACTB	rs1784830795	VCV000982901	-	N92S	Uncertain	Baraitser-Winter syndrome 1
ACTB	rs759412044	VCV000930603	-	I75M	Uncertain	Baraitser-Winter syndrome 1
ACTB	rs1584262037	VCV000636913	-	I192N	Uncertain	not provided
ACTB	rs1562720119	VCV000577358	-	A7T	Pathogenic	Intellectual disability|Baraitser-Winter syndrome 1
ACTB	rs769182426	VCV000521672	-	N296K	Pathogenic	Inborn genetic diseases
ACTB	rs1554329352	VCV000521314	-	I136V	Uncertain	Inborn genetic diseases
ACTB	rs1554329552	VCV000521266	-	H87D	Pathogenic	Inborn genetic diseases
ACTB	rs1554329554	VCV000451798	-	W86C	Pathogenic	not provided
ACTB	rs1554329331	VCV000446430	-	L176P	Pathogenic	Baraitser-Winter syndrome 1
ACTB	rs1554329113	VCV000438273	-	S338F	Pathogenic	Baraitser-Winter syndrome 1
ACTB	rs1064796439	VCV000423458	-	D179H	Uncertain	not provided
ACTB	rs1057524783	VCV000393092	-	G343D	Uncertain	not provided
ACTB	rs886041790	VCV000372965	-	W340C	Pathogenic	not provided
ACTB	rs886041309	VCV000279997	-	S348L	Pathogenic	not provided|Baraitser-Winter syndrome 1|Intellectual disability
ACTB	rs886041305	VCV000279990	-	I341L	Uncertain	not provided
ACTB	rs797044950	VCV000208776	-	D179E	Pathogenic	Inborn genetic diseases|Baraitser-Winter syndrome 1
ACTB	rs587779771	VCV000127164	-	I75T	Pathogenic	not provided
ACTB	rs587779770	VCV000127163	-	G74S	Pathogenic	not provided|Baraitser-Winter syndrome 1
ACTB	rs281875332	VCV000127161	-	L65F	Pathogenic	not provided
ACTB	rs281875332	VCV000029601	VAR_067811	L65V	Pathogenic	Baraitser-Winter syndrome 1/Baraitser-Winter syndrome 1 (BRWS1) [MIM:243310]
ACTB	rs375171849	-	-	L8H	Uncertain	-
ACTB	rs752528915	-	-	I5V	Uncertain	-
ACTB	rs994400629	-	-	I345L	Uncertain	-
ACTB	rs1192919725	-	-	N128S	Uncertain	-
ACTB	rs1264083179	-	-	A6D	Uncertain	-
ACTB	rs1266930222	-	-	A295D	Uncertain	-
ACTB	rs1336840226	-	-	V10I	Uncertain	-
ACTB	rs1391868810	-	-	M190T	Uncertain	-
ACTB	rs1419925551	-	-	A319S	Uncertain	-
ACTB	rs1463190783	-	-	A295T	Uncertain	-
ACTB	rs1584261245	-	-	Y337S	Uncertain	-
ACTB	rs1584262204	-	-	T129P	Uncertain	-
ACTB	rs1584262221	-	-	T126P	Uncertain	-
ACTB	rs763430371	-	-	T297I	Uncertain	-
ACTB	rs11546894	-	-	A220V	Uncertain	-
ACTB	rs11546895	-	-	L8F	Uncertain	-
ACTB	rs11546898	-	-	Y218S	Uncertain	-
ACTB	rs777559854	-	-	S350T	Uncertain	-
ACTG1	-	VCV001806648	-	L142V	Uncertain	not provided
ACTG1	-	VCV001800935	-	I248V	Uncertain	not provided
ACTG1	-	VCV001712330	-	T66I	Uncertain	Autosomal dominant nonsyndromic hearing loss 20
ACTG1	rs1555666492	VCV001711448	-	T297M	Uncertain	not provided
ACTG1	-	VCV001699119	-	A174T	Uncertain	Autosomal dominant nonsyndromic hearing loss 20
ACTG1	-	VCV001683910	-	I165T	Uncertain	not provided
ACTG1	-	VCV001483014	-	S338W	Pathogenic	Baraitser-winter syndrome 2|Autosomal dominant nonsyndromic hearing loss 20
ACTG1	rs1555666818	VCV001467395	-	M132T	Uncertain	Autosomal dominant nonsyndromic hearing loss 20|Baraitser-winter syndrome 2
ACTG1	-	VCV001387533	-	H87L	Uncertain	Autosomal dominant nonsyndromic hearing loss 20|Baraitser-winter syndrome 2
ACTG1	rs781968214	VCV001345334	-	T149A	Uncertain	Baraitser-winter syndrome 2|Autosomal dominant nonsyndromic hearing loss 20
ACTG1	-	VCV001333818	-	V219I	Uncertain	Baraitser-winter syndrome 2
ACTG1	-	VCV001308489	-	I175M	Uncertain	not provided|Autosomal dominant nonsyndromic hearing loss 20|Baraitser-winter syndrome 2
ACTG1	-	VCV001302950	-	T351A	Uncertain	not provided
ACTG1	rs2031766655	VCV000996564	-	D179Y	Uncertain	Lissencephaly
ACTG1	rs2031770749	VCV000978237	-	I165V	Pathogenic	Autosomal dominant nonsyndromic hearing loss 20
ACTG1	rs782088589	VCV000633502	-	L176V	Benign	not provided
ACTG1	rs1568062594	VCV000618510	-	H87Y	Uncertain	not provided
ACTG1	rs1568061110	VCV000561703	-	Q246L	Uncertain	not provided|Autosomal dominant nonsyndromic hearing loss 20|Baraitser-winter syndrome 2
ACTG1	rs1192977984	VCV000561395	-	S338L	Uncertain	not provided|Autosomal dominant nonsyndromic hearing loss 20
ACTG1	rs781953399	VCV000522139	-	Y69C	Pathogenic	Inborn genetic diseases
ACTG1	rs11549196	VCV000434079	-	A144T	Pathogenic	Baraitser-winter syndrome 2
ACTG1	rs1555666373	VCV000434078	-	A347S	Uncertain	not specified
ACTG1	rs876657741	VCV000228433	-	Q137E	Uncertain	not specified
ACTG1	rs876657740	VCV000228432	-	T126I	Uncertain	not specified
ACTG1	rs782217473	VCV000228431	-	L346V	Uncertain	not specified|not provided
ACTG1	rs727504862	VCV000179428	-	A174G	Uncertain	not specified
ACTG1	rs727502880	VCV000162710	-	T351P	Uncertain	not specified
ACTG1	rs587780274	VCV000128265	-	A174S	Uncertain	not provided
ACTG1	rs281875330	VCV000068787	VAR_067825	I122V	Uncertain	not provided/Deafness, autosomal dominant, 20 (DFNA20) [MIM:604717]
ACTG1	rs11549190	VCV000029587	VAR_067815	A135V	Pathogenic	not provided/Baraitser-Winter syndrome 2 (BRWS2) [MIM:614583]
ACTG1	rs281875325	VCV000029586	VAR_067814	T120I	Pathogenic	Baraitser-winter syndrome 2|See cases/Baraitser-Winter syndrome 2 (BRWS2) [MIM:614583]
ACTG1	rs28999111	VCV000018315	VAR_032434	T89I	Pathogenic	Autosomal dominant nonsyndromic hearing loss 20/Deafness, autosomal dominant, 20 (DFNA20) [MIM:604717]
ACTG1	rs11549175	-	-	G150V	Uncertain	-
ACTG1	rs11549180	-	-	A138V	Uncertain	-
ACTG1	rs11549185	-	-	G74A	Uncertain	-
ACTG1	rs11549186	-	-	A347V	Uncertain	-
ACTG1	rs11549196	-	-	A144S	Pathogenic	BRWS2
ACTG1	rs11549202	-	-	G251A	Uncertain	-
ACTG1	rs11549209	-	-	F90L	Uncertain	-
ACTG1	rs140152735	-	-	I64F	Uncertain	-
ACTG1	rs186443800	-	-	I192M	Benign	-
ACTG1	rs201821915	-	-	V247G	Uncertain	-
ACTG1	rs202103644	-	-	T120A	Uncertain	-
ACTG1	rs536366580	-	-	K68N	Uncertain	-
ACTG1	rs781827845	-	-	L189F	Uncertain	-
ACTG1	rs781834452	-	-	I5S	Uncertain	-
ACTG1	rs781953399	-	-	Y69F	Pathogenic	-
ACTG1	rs782006935	-	-	A321V	Uncertain	-
ACTG1	rs782229504	-	-	M132V	Uncertain	-
ACTG1	rs782341654	-	-	T149S	Uncertain	-
ACTG1	rs782817444	-	-	W86C	Uncertain	-
ACTG1	rs782819054	-	-	A295T	Uncertain	-
ACTG1	rs782473240	-	-	I64S	Uncertain	-
ACTG1	rs727504862	-	-	A174V	Uncertain	-
ACTG1	rs767493603	-	-	M123L	Uncertain	-
ACTG1	rs1249369032	-	-	I10V	Uncertain	-
ACTG1	rs1343830642	-	-	V298M	Uncertain	-
ACTG1	rs1176176014	-	-	T318A	Uncertain	-
ACTG1	rs1420241896	-	-	A319V	Uncertain	-
ACTG1	rs1555666378	-	-	I345V	Uncertain	-
ACTG1	rs1555666457	-	-	M325V	Uncertain	-
ACTG1	rs1555666470	-	-	A319S	Uncertain	-
ACTG1	rs1555666490	-	-	V298G	Uncertain	-
ACTG1	rs1555666690	-	-	A220T	Uncertain	-
ACTG1	rs1555666791	-	-	I151V	Uncertain	-
ACTG1	rs1555667038	-	-	Q121H	Uncertain	-
ACTG1	rs1555667075	-	-	N92S	Uncertain	-
ACTG1	rs1555667283	-	-	A6V	Uncertain	-
ACTG1	rs1555667286	-	-	A6T	Uncertain	-
ACTG1	rs1568062731	-	-	K68R	Uncertain	-
ACTG1	rs1598548190	-	-	G251S	Uncertain	-
ACTG1	rs1598549113	-	-	N128S	Uncertain	-
ACTG1	rs1598549137	-	-	T126P	Uncertain	-
APOA1	rs1186379024	VCV001789838	-	T78I	Uncertain	Cardiovascular phenotype
APOA1	rs766709243	VCV001760067	-	A256T	Uncertain	Cardiovascular phenotype
APOA1	-	VCV001501391	-	V43M	Uncertain	Familial visceral amyloidosis, Ostertag type|Hypoalphalipoproteinemia, primary, 2|Hypoalphalipoproteinemia, primary, 2, intermediate|Cardiovascular phenotype|not provided
APOA1	-	VCV001389838	-	V45M	Uncertain	not provided
APOA1	rs757011774	VCV001337838	-	F81Y	Uncertain	not specified|not provided
APOA1	rs760566805	VCV001301313	-	V251D	Uncertain	Cardiovascular phenotype|not specified
APOA1	rs373545875	VCV000880419	-	V43L	Benign	Hypoalphalipoproteinemia, primary, 1|Familial visceral amyloidosis, Ostertag type
APOA1	rs746314593	VCV000302509	-	A39V	Uncertain	Familial visceral amyloidosis, Ostertag type|Hypoalphalipoproteinemia, primary, 1
APOA1	rs1490305966	VCV001500563	-	S79F	Uncertain	not provided|Cardiovascular phenotype
APOA1	rs1315705365	VCV001487468	-	D44N	Uncertain	not provided
APOA1	rs201148448	-	-	V41L	Uncertain	-
APOA1	rs555795338	-	-	K250R	Uncertain	-
APOA1	rs755740688	-	-	D44E	Uncertain	-
APOA1	rs774753857	-	-	T40A	Uncertain	-
APOA1	rs775381241	-	-	L254R	Uncertain	-
APOA1	rs777403379	-	-	F81V	Uncertain	-
APOA1	rs951662477	-	-	S255R	Uncertain	-
APOA1	rs1186986201	-	-	V251L	Uncertain	-
APOA1	rs1311578931	-	-	F253L	Uncertain	-
APOA1	rs1360927328	-	-	V77G	Uncertain	-
APOA1	rs1565339157	-	-	T78A	Uncertain	-
APOA1	rs1591331223	-	-	L46V	Uncertain	-
APOA1	rs1591331231	-	-	V45A	Uncertain	-
APOA1	rs1591331280	-	-	T40N	Uncertain	-
APOA2	rs142522492	VCV000874371	-	V41M	Uncertain	Apolipoprotein A-II deficiency
APOA2	rs777908160	-	-	F86S	Uncertain	-
APOA2	rs778751126	-	-	L83P	Uncertain	-
APOA2	rs1803089	-	-	Y37F	Uncertain	-
APOA2	rs138954773	-	-	V91M	Uncertain	-
APOA2	rs142522492	-	-	V41L	Uncertain	-
APOA2	rs1210809387	-	-	T40S	Uncertain	-
APOA2	rs1215900467	-	-	L93F	Uncertain	-
APOA2	rs1281341122	-	-	Y89N	Uncertain	-
APOA4	rs146353487	VCV000710015	-	S353A	Benign	not provided
APOA4	rs13306173	-	-	A60V	Uncertain	-
APOA4	rs747488895	-	-	S353F	Uncertain	-
APOA4	rs748191355	-	-	V351I	Uncertain	-
APOA4	rs750526475	-	-	V30M	Uncertain	-
APOA4	rs752498966	-	-	A28P	Uncertain	-
APOA4	rs755962354	-	-	L241Q	Uncertain	-
APOA4	rs762356906	-	-	D33V	Uncertain	-
APOA4	rs766513623	-	-	T29M	Uncertain	-
APOA4	rs765355262	-	-	W32R	Uncertain	-
APOA4	rs780657386	-	-	S356N	Uncertain	-
APOA4	rs996778369	-	-	V27L	Uncertain	-
APOA4	rs1042833464	-	-	S356G	Uncertain	-
APOA4	rs1181491256	-	-	A28G	Uncertain	-
APOA4	rs1355849724	-	-	S36N	Uncertain	-
APOA4	rs1462121045	-	-	T357N	Uncertain	-
APOC2	rs925487251	VCV001794025	-	I88L	Uncertain	Cardiovascular phenotype
APOC2	rs146500837	-	-	G87R	Uncertain	-
APOC2	rs199687805	-	-	T86R	Uncertain	-
APOC2	rs747255298	-	-	T84I	Uncertain	-
APOC2	rs774308856	-	-	K98N	Uncertain	-
APOC2	rs1239345444	-	-	S95F	Uncertain	-
APOC2	rs1260201800	-	-	V96M	Uncertain	-
APOC3	-	VCV001384940	-	L29F	Uncertain	not provided
APOC3	rs751325346	-	-	S75R	Uncertain	-
APOC3	rs771868523	-	-	L28F	Uncertain	-
APOC3	rs775525097	-	-	M32L	Uncertain	-
APOC3	rs779886571	-	-	Y73D	Uncertain	-
APOC3	rs1025708722	-	-	F31V	Uncertain	-
APOC3	rs1288391287	-	-	M32R	Uncertain	-
APOC3	rs1382625294	-	-	Q33E	Uncertain	-
APP	-	VCV001440537	-	Y762F	Uncertain	Alzheimer disease
APP	-	VCV001414989	-	G322S	Uncertain	Alzheimer disease
APP	-	VCV001342870	-	T719P	Pathogenic	Alzheimer disease type 1
APP	-	VCV001307352	-	V551M	Uncertain	Alzheimer disease|not provided
APP	-	VCV001298879	-	I716M	Pathogenic	not provided
APP	rs202218688	VCV001028288	-	R306H	Pathogenic	not specified|Alzheimer disease
APP	rs2061787725	VCV000994777	-	R116H	Uncertain	not provided
APP	rs2038156127	VCV000932452	-	L688V	Uncertain	not provided
APP	rs201269325	VCV000638317	-	G709S	Pathogenic	Alzheimer disease|Cerebral amyloid angiopathy, APP-related|Hereditary cerebral hemorrhage with amyloidosis
APP	rs886056994	VCV000339635	-	L548V	Uncertain	Alzheimer disease
APP	rs63750151	VCV000098242	-	K724N	Uncertain	not provided
APP	rs63751122	VCV000098241	VAR_010109	L723P	Uncertain	not provided/Alzheimer disease 1 (AD1) [MIM:104300]
APP	rs63750851	VCV000098240	-	I716T	Uncertain	not provided
APP	rs63750868	VCV000098238	-	V715A	Uncertain	not provided
APP	rs1800557	VCV000098237	VAR_000018	A713V	Uncertain	Alzheimer disease/-
APP	rs63750264	VCV000018105	VAR_014219	V717L	Pathogenic	not provided/Alzheimer disease 1 (AD1) [MIM:104300]
APP	rs63750921	VCV000018103	VAR_032276	L705V	Pathogenic	CEREBRAL AMYLOID ANGIOPATHY, APP-RELATED, PIEDMONT VARIANT/Cerebral amyloid angiopathy, APP-related (CAA-APP) [MIM:605714]
APP	rs63750643	VCV000018102	VAR_032277	T714A	Pathogenic	Alzheimer disease type 1/Alzheimer disease 1 (AD1) [MIM:104300]
APP	rs63750973	VCV000018100	VAR_014218	T714I	Pathogenic	Alzheimer disease type 1/Alzheimer disease 1 (AD1) [MIM:104300]
APP	rs63750579	VCV000018099	VAR_014216	E693K	Pathogenic	ABeta amyloidosis, Italian type/Cerebral amyloid angiopathy, APP-related (CAA-APP) [MIM:605714]
APP	rs63751039	VCV000018098	VAR_014215	E693G	Pathogenic	Alzheimer disease type 1|ABeta amyloidosis, Arctic type/Alzheimer disease 1 (AD1) [MIM:104300]
APP	rs63750734	VCV000018097	VAR_010108	V715M	Pathogenic	not provided/Alzheimer disease 1 (AD1) [MIM:104300]
APP	rs63750399	VCV000018096	VAR_000020	I716V	Pathogenic	not provided/Alzheimer disease 1 (AD1) [MIM:104300]
APP	rs63750066	VCV000018094	VAR_000019	A713T	Pathogenic	Primary degenerative dementia of the Alzheimer type, presenile onset|not provided|Cerebral amyloid angiopathy, APP-related|Alzheimer disease/Alzheimer disease 1 (AD1) [MIM:104300]
APP	rs63750671	VCV000018091	VAR_000016	A692G	Pathogenic	ABetaA21G amyloidosis|Alzheimer disease type 1/Alzheimer disease 1 (AD1) [MIM:104300]
APP	rs63749964	VCV000018090	VAR_000022	V717G	Pathogenic	not provided/Alzheimer disease 1 (AD1) [MIM:104300]
APP	rs63750264	VCV000018089	VAR_000023	V717F	Pathogenic	Alzheimer disease|not provided/Alzheimer disease 1 (AD1) [MIM:104300]
APP	rs63750264	VCV000018088	VAR_000021	V717I	Pathogenic	not provided|Alzheimer disease type 1|Alzheimer disease|Alzheimer disease type 1|Cerebral amyloid angiopathy, APP-related/Alzheimer disease 1 (AD1) [MIM:104300]
APP	rs63750579	VCV000018087	VAR_000017	E693Q	Pathogenic	Cerebral amyloid angiopathy, APP-related|Alzheimer disease/Cerebral amyloid angiopathy, APP-related (CAA-APP) [MIM:605714]
APP	rs544705359	-	-	G709V	Uncertain	-
APP	rs745948082	-	-	V707M	Uncertain	-
APP	rs753052785	-	-	R535H	Uncertain	-
APP	rs753737986	-	-	Q74L	Uncertain	-
APP	rs750040087	-	-	Y549C	Uncertain	-
APP	rs754736666	-	-	V119F	Uncertain	-
APP	rs756487053	-	-	R535C	Uncertain	-
APP	rs757264249	-	-	Q71R	Uncertain	-
APP	rs760838173	-	-	I702V	Uncertain	-
APP	rs761339914	-	-	V551L	Uncertain	-
APP	rs759854517	-	-	G120A	Uncertain	-
APP	rs760249418	-	-	F184L	Uncertain	-
APP	rs768446605	-	-	E693D	Benign	AD
APP	rs768499633	-	-	V340L	Uncertain	-
APP	rs768921158	-	-	V86I	Uncertain	-
APP	rs769638062	-	-	N492S	Uncertain	-
APP	rs771317418	-	-	V182A	Uncertain	-
APP	rs773595106	-	-	L480P	Uncertain	-
APP	rs773947319	-	-	M303V	Uncertain	-
APP	rs777179682	-	-	N84S	Uncertain	-
APP	rs777701309	-	-	D310N	Uncertain	-
APP	rs779792929	-	-	Y538H	Uncertain	-
APP	rs778188860	-	-	V530F	Uncertain	-
APP	rs775713536	-	-	I703V	Uncertain	-
APP	rs776543778	-	-	V689M	Uncertain	-
APP	rs866061394	-	-	G322C	Uncertain	AD
APP	rs968747719	-	-	I477V	Uncertain	-
APP	rs1183474845	-	-	A126T	Uncertain	-
APP	rs1185992653	-	-	S305C	Uncertain	-
APP	rs1220586389	-	-	M531V	Uncertain	-
APP	rs1223904774	-	-	V721M	Uncertain	-
APP	rs1251494416	-	-	A339T	Uncertain	-
APP	rs1257634077	-	-	I718F	Uncertain	-
APP	rs1267205939	-	-	I712V	Uncertain	-
APP	rs1281129992	-	-	V735M	Uncertain	-
APP	rs1287723181	-	-	H533Y	Uncertain	-
APP	rs1339970166	-	-	L494V	Uncertain	-
APP	rs1360205184	-	-	V490M	Uncertain	-
APP	rs1382239795	-	-	F764L	Uncertain	-
APP	rs1386906450	-	-	D125N	Uncertain	-
APP	rs1383968088	-	-	F491I	Uncertain	-
APP	rs1389784830	-	-	Q686E	Uncertain	-
APP	rs1415572087	-	-	A35V	Uncertain	-
APP	rs1428253800	-	-	I69V	Uncertain	-
APP	rs1449599230	-	-	M531I	Uncertain	-
APP	rs1481409838	-	-	H434D	Uncertain	-
APP	rs1486801224	-	-	N492D	Uncertain	-
APP	rs1555841053	-	-	Y308C	Uncertain	-
APP	rs1555889054	-	-	H733P	Uncertain	-
APP	rs1601014408	-	-	N550H	Uncertain	-
APP	rs1601018590	-	-	F491S	Uncertain	-
APP	rs1601431721	-	-	Y115H	Uncertain	-
APP	rs1601492248	-	-	I34V	Uncertain	-
APP	rs63750399	-	-	I716F	Pathogenic	-
APP	rs63750868	-	-	V715G	Uncertain	-
APP	rs141941701	-	-	V431L	Uncertain	-
APP	rs143794560	-	-	A479S	Uncertain	-
APP	rs199641588	-	-	A472G	Uncertain	-
APP	rs200074159	-	-	M338V	Uncertain	-
APP	rs201269325	-	-	G709C	Pathogenic	-
APP	rs201724975	-	-	F690L	Benign	-
APP	rs200446085	-	-	V710I	Uncertain	-
APP	rs200539466	-	-	I304V	Uncertain	-
APP	rs200898059	-	-	R180L	Uncertain	-
APP	rs202108340	-	-	V182I	Uncertain	-
APP	rs202145222	-	-	H110Q	Uncertain	-
APP	rs202218688	-	-	R306L	Benign	-
APP	rs373234317	-	-	A339V	Uncertain	-
APP	rs373482247	-	-	Y762C	Uncertain	-
B2M	-	VCV001494121	-	V105M	Uncertain	Hypoproteinemia, hypercatabolic
B2M	rs11553038	-	-	F42L	Uncertain	-
B2M	rs753941742	-	-	Y83C	Uncertain	-
B2M	rs754841675	-	-	R101S	Uncertain	-
B2M	rs781076330	-	-	H104R	Uncertain	-
B2M	rs947501664	-	-	R101H	Uncertain	-
B2M	rs1180689242	-	-	N44S	Uncertain	-
B2M	rs1329606545	-	-	S81F	Uncertain	-
B2M	rs1350126569	-	-	T88I	Uncertain	-
B2M	rs1374733733	-	-	Y86C	Uncertain	-
B2M	rs1435502075	-	-	Y46C	Uncertain	-
B2M	rs1452500473	-	-	S48F	Uncertain	-
CALCA	rs782463913	-	-	M92I	Uncertain	-
CALCA	rs1020077076	-	-	L93M	Uncertain	-
CALCA	rs1555025875	-	-	C91F	Uncertain	-
CALCA	rs1555025876	-	-	T90I	Uncertain	-
CALCA	rs1237570565	-	-	M92L	Uncertain	-
CDSN	rs17845977	-	-	I367M	Uncertain	-
CDSN	rs138408228	-	-	R500W	Uncertain	-
CDSN	rs150111690	-	-	Q505H	Uncertain	-
CDSN	rs750463088	-	-	V254M	Uncertain	-
CDSN	rs751526416	-	-	S365L	Uncertain	-
CDSN	rs757477487	-	-	R500Q	Uncertain	-
CDSN	rs757742476	-	-	Q259R	Uncertain	-
CDSN	rs759691656	-	-	A366D	Uncertain	-
CDSN	rs867604322	-	-	Q370H	Uncertain	-
CDSN	rs963301016	-	-	P320A	Uncertain	-
CDSN	rs985939032	-	-	A504V	Uncertain	-
CDSN	rs1052633229	-	-	D258N	Uncertain	-
CDSN	rs1164716251	-	-	V255L	Uncertain	-
CDSN	rs1182778072	-	-	V257M	Uncertain	-
CDSN	rs1301310292	-	-	A368G	Uncertain	-
CDSN	rs1381689243	-	-	I367T	Uncertain	-
CDSN	rs1368159566	-	-	V256M	Uncertain	-
CDSN	rs1487508273	-	-	V321L	Uncertain	-
CST3	rs1135147	-	-	I127M	Uncertain	-
CST3	rs149051742	-	-	C123Y	Uncertain	-
CST3	rs371605207	-	-	A129P	Uncertain	-
CST3	rs371124032	-	-	Y88C	Uncertain	-
CST3	rs754306266	-	-	S124F	Uncertain	-
CST3	rs766840907	-	-	Q126H	Uncertain	-
CST3	rs772943690	-	-	F89C	Uncertain	-
CST3	rs894350263	-	-	I127S	Uncertain	-
CST3	rs934765484	-	-	V83I	Uncertain	-
CST3	rs1165519887	-	-	F89L	Uncertain	-
CST3	rs1236616324	-	-	V92L	Uncertain	-
CST3	rs1302424041	-	-	P131L	Uncertain	-
CST3	rs1330206286	-	-	N87T	Uncertain	-
CST3	rs1488289802	-	-	Q81R	Uncertain	-
CTSK	rs587638055	VCV001475911	-	L309F	Pathogenic	not provided
CTSK	-	VCV000981507	-	F186L	Pathogenic	Pyknodysostosis
CTSK	rs1571123285	VCV000642214	-	V278D	Uncertain	not provided
CTSK	rs29001685	VCV000008426	VAR_006726	L309P	Pathogenic	not provided|Pyknodysostosis/Pycnodysostosis (PKND) [MIM:265800]
CTSK	rs74315304	VCV000008423	VAR_015739	A277V	Pathogenic	Pyknodysostosis/Pycnodysostosis (PKND) [MIM:265800]
CTSK	-	-	VAR_074024	Y283C	Pathogenic	Pycnodysostosis (PKND) [MIM:265800]
CTSK	rs1250833583	-	-	Y259H	Uncertain	-
CTSK	rs1245231987	-	-	A311P	Uncertain	-
CTSK	rs1328740486	-	-	F142L	Uncertain	-
CTSK	rs1463682255	-	-	V278I	Uncertain	-
CTSK	rs1571122109	-	-	N322T	Uncertain	-
CTSK	rs1571123597	-	-	S252N	Uncertain	-
CTSK	rs1433096776	-	-	I308N	Uncertain	-
CTSK	rs1358531724	-	-	A185T	Uncertain	-
DYSF	-	VCV001809644	-	L1647F	Uncertain	not provided
DYSF	rs781763944	VCV001806851	-	L875M	Uncertain	not provided
DYSF	rs887047044	VCV001805674	-	L2049F	Uncertain	Autosomal recessive limb-girdle muscular dystrophy type 2B
DYSF	-	VCV001708552	-	H1753R	Uncertain	Autosomal recessive limb-girdle muscular dystrophy type 2B
DYSF	rs372297758	VCV001677047	-	R1155C	Uncertain	not specified
DYSF	rs144636654	VCV001532369	-	M968L	Benign	Qualitative or quantitative defects of dysferlin
DYSF	-	VCV001508646	-	W320S	Pathogenic	Qualitative or quantitative defects of dysferlin
DYSF	-	VCV001503167	-	V1366L	Uncertain	Qualitative or quantitative defects of dysferlin
DYSF	rs374705038	VCV001496735	-	D1455E	Uncertain	Qualitative or quantitative defects of dysferlin
DYSF	rs544993852	VCV001494500	-	F1481L	Uncertain	Qualitative or quantitative defects of dysferlin
DYSF	rs1417696397	VCV001478928	-	C1245Y	Uncertain	Qualitative or quantitative defects of dysferlin
DYSF	-	VCV001473956	-	C1522S	Uncertain	Qualitative or quantitative defects of dysferlin
DYSF	-	VCV001472163	-	F2063L	Uncertain	Qualitative or quantitative defects of dysferlin
DYSF	-	VCV001469577	-	I795M	Uncertain	Qualitative or quantitative defects of dysferlin
DYSF	rs1257277890	VCV001462438	-	P1874A	Uncertain	Qualitative or quantitative defects of dysferlin
DYSF	rs998546221	VCV001460794	-	A596S	Uncertain	Qualitative or quantitative defects of dysferlin
DYSF	rs757123788	VCV001447586	-	K1187R	Uncertain	Qualitative or quantitative defects of dysferlin
DYSF	-	VCV001444196	-	M2073V	Pathogenic	Qualitative or quantitative defects of dysferlin
DYSF	rs1553556062	VCV001442763	-	Y1034C	Uncertain	Qualitative or quantitative defects of dysferlin
DYSF	rs770518944	VCV001435572	-	A245T	Uncertain	Qualitative or quantitative defects of dysferlin
DYSF	rs764161356	VCV001429142	-	E1388D	Uncertain	Qualitative or quantitative defects of dysferlin
DYSF	-	VCV001420726	-	R1581G	Uncertain	Qualitative or quantitative defects of dysferlin
DYSF	-	VCV001417608	-	V659M	Uncertain	Qualitative or quantitative defects of dysferlin
DYSF	-	VCV001406827	-	F1873L	Uncertain	Qualitative or quantitative defects of dysferlin
DYSF	rs767304788	VCV001403745	-	Y526C	Uncertain	Qualitative or quantitative defects of dysferlin
DYSF	-	VCV001401447	-	I433N	Uncertain	Qualitative or quantitative defects of dysferlin
DYSF	-	VCV001391110	-	Y2065F	Uncertain	Qualitative or quantitative defects of dysferlin
DYSF	-	VCV001385224	-	Y1148H	Uncertain	Qualitative or quantitative defects of dysferlin
DYSF	rs745409058	VCV001380017	-	K384N	Uncertain	Qualitative or quantitative defects of dysferlin
DYSF	-	VCV001379877	-	D1920G	Uncertain	Qualitative or quantitative defects of dysferlin
DYSF	-	VCV001375272	-	S600P	Uncertain	Qualitative or quantitative defects of dysferlin
DYSF	rs1192937487	VCV001369890	-	R462C	Uncertain	Qualitative or quantitative defects of dysferlin
DYSF	rs1353308560	VCV001367948	-	C1144R	Uncertain	Qualitative or quantitative defects of dysferlin
DYSF	-	VCV001357804	-	W1869R	Uncertain	Qualitative or quantitative defects of dysferlin
DYSF	-	VCV001353166	-	I1817T	Uncertain	Qualitative or quantitative defects of dysferlin
DYSF	-	VCV001352791	-	E1227V	Uncertain	Qualitative or quantitative defects of dysferlin
DYSF	rs1233961202	VCV001350242	-	F1867L	Pathogenic	Qualitative or quantitative defects of dysferlin
DYSF	rs776897492	VCV001345102	-	D1651V	Uncertain	Qualitative or quantitative defects of dysferlin
DYSF	rs771663815	VCV001309582	-	T2034N	Uncertain	not provided
DYSF	rs1261660052	VCV001308026	-	T2029N	Uncertain	not provided
DYSF	-	VCV001199360	-	L1825Q	Uncertain	Autosomal recessive limb-girdle muscular dystrophy type 2B|Miyoshi muscular dystrophy 1|Distal myopathy with anterior tibial onset
DYSF	-	VCV001180667	VAR_057860	L1228P	Pathogenic	Qualitative or quantitative defects of dysferlin|Autosomal recessive limb-girdle muscular dystrophy type 2B|Abnormality of the musculature/Muscular dystrophy, limb-girdle, autosomal recessive 2 (LGMDR2) [MIM:253601]
DYSF	rs775254512	VCV001162924	-	Y1397S	Uncertain	not provided
DYSF	rs555343068	VCV001084767	-	I1277L	Benign	Qualitative or quantitative defects of dysferlin
DYSF	-	VCV001063275	-	Q813E	Uncertain	Qualitative or quantitative defects of dysferlin
DYSF	rs775907195	VCV001061947	-	M968K	Uncertain	Qualitative or quantitative defects of dysferlin
DYSF	-	VCV001053153	-	D792N	Uncertain	Qualitative or quantitative defects of dysferlin
DYSF	rs959125009	VCV001041114	-	S1131Y	Benign	Qualitative or quantitative defects of dysferlin
DYSF	rs2091143336	VCV001025580	-	P657S	Uncertain	Qualitative or quantitative defects of dysferlin
DYSF	rs753644501	VCV001025515	-	V1754A	Uncertain	Qualitative or quantitative defects of dysferlin
DYSF	rs886043339	VCV001024983	-	V1823A	Uncertain	Qualitative or quantitative defects of dysferlin
DYSF	rs761279290	VCV001016524	-	V475M	Uncertain	Qualitative or quantitative defects of dysferlin
DYSF	rs998546221	VCV001014406	-	A596T	Uncertain	Qualitative or quantitative defects of dysferlin
DYSF	rs1189744662	VCV001011754	-	F1956V	Uncertain	Qualitative or quantitative defects of dysferlin
DYSF	rs752460236	VCV001006222	-	L321M	Uncertain	Qualitative or quantitative defects of dysferlin
DYSF	rs2091948551	VCV001004459	-	H812P	Uncertain	Qualitative or quantitative defects of dysferlin
DYSF	rs755781770	VCV001003170	-	W1477S	Uncertain	Qualitative or quantitative defects of dysferlin
DYSF	rs1442725303	VCV000989561	-	N2069S	Uncertain	Autosomal recessive limb-girdle muscular dystrophy type 2B
DYSF	rs199827126	VCV000989559	-	Q1707E	Uncertain	Miyoshi muscular dystrophy 1|Autosomal recessive limb-girdle muscular dystrophy type 2B|Distal myopathy with anterior tibial onset
DYSF	rs191052325	VCV000963995	-	I1838T	Uncertain	Qualitative or quantitative defects of dysferlin
DYSF	rs2095084796	VCV000962018	-	F1871S	Pathogenic	Qualitative or quantitative defects of dysferlin
DYSF	rs2092212282	VCV000961730	-	S876T	Uncertain	Qualitative or quantitative defects of dysferlin
DYSF	rs779344280	VCV000956025	-	I1485V	Uncertain	Qualitative or quantitative defects of dysferlin
DYSF	rs34660230	VCV000952682	-	A1072T	Uncertain	Qualitative or quantitative defects of dysferlin
DYSF	rs767309227	VCV000948053	-	I1475V	Uncertain	Qualitative or quantitative defects of dysferlin
DYSF	rs893079344	VCV000936989	-	A597G	Uncertain	Qualitative or quantitative defects of dysferlin
DYSF	rs2095085566	VCV000898768	-	T1885I	Uncertain	Qualitative or quantitative defects of dysferlin
DYSF	rs772573340	VCV000897490	-	T1132I	Uncertain	Qualitative or quantitative defects of dysferlin
DYSF	rs371609233	VCV000897424	-	V794I	Uncertain	Qualitative or quantitative defects of dysferlin|not provided
DYSF	rs1271141178	VCV000895796	-	A2046D	Uncertain	Qualitative or quantitative defects of dysferlin
DYSF	rs1209127665	VCV000871174	-	Q404R	Uncertain	not provided
DYSF	rs746241195	VCV000856969	-	L1959V	Uncertain	Qualitative or quantitative defects of dysferlin
DYSF	rs768704227	VCV000854870	-	L1825P	Uncertain	Qualitative or quantitative defects of dysferlin
DYSF	rs927657254	VCV000846525	-	R2042H	Uncertain	Qualitative or quantitative defects of dysferlin|not provided
DYSF	rs758226677	VCV000840926	-	I1485M	Uncertain	Qualitative or quantitative defects of dysferlin
DYSF	rs121908963	VCV000837557	VAR_057840	G299R	Pathogenic	Qualitative or quantitative defects of dysferlin/Muscular dystrophy, limb-girdle, autosomal recessive 2 (LGMDR2) [MIM:253601]
DYSF	rs775254512	VCV000835747	-	Y1397F	Uncertain	Qualitative or quantitative defects of dysferlin
DYSF	rs760938026	VCV000834151	-	A2072V	Uncertain	Qualitative or quantitative defects of dysferlin
DYSF	rs1336670524	VCV000813990	-	R1870S	Uncertain	Qualitative or quantitative defects of dysferlin|Autosomal recessive limb-girdle muscular dystrophy type 2B
DYSF	rs767788624	VCV000813989	-	D1459N	Uncertain	Autosomal recessive limb-girdle muscular dystrophy type 2B
DYSF	rs1572921644	VCV000813962	-	S1484Y	Uncertain	Distal myopathy with anterior tibial onset|Autosomal recessive limb-girdle muscular dystrophy type 2B
DYSF	rs1573929182	VCV000813959	-	C521R	Uncertain	Autosomal recessive limb-girdle muscular dystrophy type 2B
DYSF	rs1574041904	VCV000804767	-	V854G	Uncertain	not provided
DYSF	rs1573094789	VCV000693999	-	W1818C	Pathogenic	Autosomal recessive limb-girdle muscular dystrophy type 2B
DYSF	rs1573808717	VCV000689559	-	I446V	Uncertain	Myopathy
DYSF	rs755829878	VCV000684441	-	R555Q	Uncertain	Qualitative or quantitative defects of dysferlin
DYSF	rs367709130	VCV000665728	-	L1457F	Uncertain	Qualitative or quantitative defects of dysferlin|not provided
DYSF	rs1574354256	VCV000665436	-	V1456A	Uncertain	Qualitative or quantitative defects of dysferlin
DYSF	rs774307376	VCV000658489	-	V950L	Uncertain	Qualitative or quantitative defects of dysferlin
DYSF	rs1449452722	VCV000657975	-	D1649G	Uncertain	Qualitative or quantitative defects of dysferlin
DYSF	rs758993965	VCV000655896	VAR_024868	E1335K	Pathogenic	not provided|Qualitative or quantitative defects of dysferlin/Miyoshi muscular dystrophy 1 (MMD1) [MIM:254130]/Muscular dystrophy, limb-girdle, autosomal recessive 2 (LGMDR2) [MIM:253601]
DYSF	rs767805308	VCV000646906	-	T602I	Uncertain	Qualitative or quantitative defects of dysferlin
DYSF	rs773703042	VCV000640259	-	E1207K	Uncertain	Qualitative or quantitative defects of dysferlin
DYSF	rs752946123	VCV000631867	-	R1581C	Uncertain	Miyoshi muscular dystrophy 1|Autosomal recessive limb-girdle muscular dystrophy type 2B|Distal myopathy with anterior tibial onset|Qualitative or quantitative defects of dysferlin
DYSF	rs770648429	VCV000598134	-	M1158I	Uncertain	Qualitative or quantitative defects of dysferlin|not provided
DYSF	rs199677396	VCV000597683	-	S116L	Uncertain	Qualitative or quantitative defects of dysferlin|not provided
DYSF	rs893875655	VCV000596989	-	M968I	Uncertain	not provided
DYSF	rs1558785198	VCV000596317	-	C1815R	Uncertain	not provided
DYSF	rs764369624	VCV000594624	-	G963A	Uncertain	not provided
DYSF	rs1558787823	VCV000594520	-	F1867I	Uncertain	not provided
DYSF	rs543664648	VCV000585819	-	N1868S	Uncertain	not provided
DYSF	rs200334333	VCV000581722	-	A1115S	Uncertain	Qualitative or quantitative defects of dysferlin
DYSF	rs114986640	VCV000579361	-	V69M	Uncertain	Qualitative or quantitative defects of dysferlin
DYSF	rs748951363	VCV000579035	-	A115T	Uncertain	Qualitative or quantitative defects of dysferlin|not provided
DYSF	rs1553522164	VCV000557778	VAR_057839	I284T	Uncertain	Qualitative or quantitative defects of dysferlin|not provided|Autosomal recessive limb-girdle muscular dystrophy type 2B/Muscular dystrophy, limb-girdle, autosomal recessive 2 (LGMDR2) [MIM:253601]
DYSF	rs1280185461	VCV000557327	-	R1814C	Uncertain	Qualitative or quantitative defects of dysferlin|Autosomal recessive limb-girdle muscular dystrophy type 2B
DYSF	rs746663568	VCV000557110	-	A2066T	Uncertain	Autosomal recessive limb-girdle muscular dystrophy type 2B|Qualitative or quantitative defects of dysferlin
DYSF	rs757917335	VCV000555968	VAR_057862	L1341P	Pathogenic	Qualitative or quantitative defects of dysferlin|not provided|Autosomal recessive limb-girdle muscular dystrophy type 2B/Muscular dystrophy, limb-girdle, autosomal recessive 2 (LGMDR2) [MIM:253601]
DYSF	rs1553522751	VCV000555770	-	D288V	Pathogenic	Autosomal recessive limb-girdle muscular dystrophy type 2B|Qualitative or quantitative defects of dysferlin
DYSF	rs1259378167	VCV000555456	-	M1V	Pathogenic	Autosomal recessive limb-girdle muscular dystrophy type 2B
DYSF	rs1404000468	VCV000555389	-	V1366M	Uncertain	Autosomal recessive limb-girdle muscular dystrophy type 2B
DYSF	rs1459713589	VCV000553165	-	M1T	Pathogenic	Qualitative or quantitative defects of dysferlin|Autosomal recessive limb-girdle muscular dystrophy type 2B
DYSF	rs1258728780	VCV000552632	VAR_024857	G299E	Uncertain	Qualitative or quantitative defects of dysferlin|not specified|Autosomal recessive limb-girdle muscular dystrophy type 2B/Miyoshi muscular dystrophy 1 (MMD1) [MIM:254130]
DYSF	rs200916654	VCV000545009	-	L556P	Pathogenic	Qualitative or quantitative defects of dysferlin
DYSF	rs571364996	VCV000538640	-	I1584V	Uncertain	Qualitative or quantitative defects of dysferlin|Autosomal recessive limb-girdle muscular dystrophy type 2B|Miyoshi muscular dystrophy 1|Distal myopathy with anterior tibial onset
DYSF	rs777489323	VCV000538623	-	Y522H	Uncertain	Miyoshi muscular dystrophy 1|Distal myopathy with anterior tibial onset|Autosomal recessive limb-girdle muscular dystrophy type 2B|not provided|Qualitative or quantitative defects of dysferlin
DYSF	rs1553550862	VCV000523413	-	M797K	Uncertain	Muscle weakness|Myalgia|EMG: myopathic abnormalities|Arthralgia
DYSF	rs1294912316	VCV000517204	-	T1202M	Uncertain	not specified|Qualitative or quantitative defects of dysferlin
DYSF	rs959125009	VCV000502163	-	S1131F	Uncertain	not provided
DYSF	rs1354334539	VCV000502095	-	I6N	Uncertain	Qualitative or quantitative defects of dysferlin|not provided
DYSF	rs1553535807	VCV000501187	-	S431I	Uncertain	not provided|Qualitative or quantitative defects of dysferlin
DYSF	rs767049254	VCV000501040	-	V1403I	Pathogenic	Qualitative or quantitative defects of dysferlin|not provided|Distal myopathy with anterior tibial onset
DYSF	rs372952394	VCV000500937	-	T285M	Uncertain	Qualitative or quantitative defects of dysferlin|not provided|Miyoshi muscular dystrophy 1|Autosomal recessive limb-girdle muscular dystrophy type 2B|Distal myopathy with anterior tibial onset
DYSF	rs750397218	VCV000500728	-	V1226G	Uncertain	not provided
DYSF	rs371593605	VCV000500618	-	S423T	Uncertain	Qualitative or quantitative defects of dysferlin|not provided
DYSF	rs1177991658	VCV000498905	-	L2053V	Uncertain	not provided
DYSF	rs753156321	VCV000498578	-	R1423H	Uncertain	not provided
DYSF	rs1553412643	VCV000497674	-	Y1648C	Pathogenic	not provided|Qualitative or quantitative defects of dysferlin
DYSF	rs754075406	VCV000497657	-	V1179F	Uncertain	not provided
DYSF	rs1553413187	VCV000496902	-	L1702P	Uncertain	not provided
DYSF	rs185617318	VCV000471324	-	R2044W	Uncertain	not provided|Qualitative or quantitative defects of dysferlin
DYSF	rs557683788	VCV000471323	-	M2035I	Uncertain	not provided|Qualitative or quantitative defects of dysferlin
DYSF	rs775254512	VCV000471302	-	Y1397C	Uncertain	Qualitative or quantitative defects of dysferlin
DYSF	rs1553375353	VCV000471299	-	I1224T	Uncertain	Qualitative or quantitative defects of dysferlin
DYSF	rs761528558	VCV000471298	-	D1147N	Uncertain	Qualitative or quantitative defects of dysferlin
DYSF	rs768787171	VCV000471294	-	I1016M	Uncertain	Qualitative or quantitative defects of dysferlin
DYSF	rs199543257	VCV000471286	-	Q832K	Uncertain	Qualitative or quantitative defects of dysferlin
DYSF	rs773799968	VCV000447288	-	E1990G	Uncertain	not specified
DYSF	rs1131692158	VCV000430739	VAR_057875	G1842D	Pathogenic	Autosomal recessive limb-girdle muscular dystrophy type 2B/Miyoshi muscular dystrophy 1 (MMD1) [MIM:254130]
DYSF	rs369170272	VCV000336966	-	R1242C	Uncertain	Limb-Girdle Muscular Dystrophy, Recessive|Miyoshi myopathy|Qualitative or quantitative defects of dysferlin|not provided
DYSF	rs886056278	VCV000336943	-	T124A	Uncertain	Limb-Girdle Muscular Dystrophy, Recessive|Qualitative or quantitative defects of dysferlin|Miyoshi myopathy
DYSF	rs760119297	VCV000291220	-	R2041L	Uncertain	not provided
DYSF	rs2303603	VCV000290657	VAR_020308	R1242H	Pathogenic	not provided|not specified|Qualitative or quantitative defects of dysferlin|Autosomal recessive limb-girdle muscular dystrophy type 2B/-
DYSF	rs886044487	VCV000290557	-	F1135S	Uncertain	not provided
DYSF	rs886044472	VCV000290515	-	Q221H	Pathogenic	Qualitative or quantitative defects of dysferlin|not provided
DYSF	rs140058659	VCV000290506	-	T1141M	Uncertain	not provided
DYSF	rs761528558	VCV000290345	-	D1147H	Uncertain	not provided
DYSF	rs538781815	VCV000290095	-	R1586Q	Uncertain	DYSF-Related Disorders|Qualitative or quantitative defects of dysferlin|not provided
DYSF	rs760627822	VCV000289774	-	V1358M	Uncertain	not provided
DYSF	rs886044130	VCV000289244	-	C1884F	Uncertain	Qualitative or quantitative defects of dysferlin|not provided
DYSF	rs767889531	VCV000288941	-	V1321F	Uncertain	Qualitative or quantitative defects of dysferlin|not provided
DYSF	rs886044028	VCV000288860	-	C1156R	Uncertain	not provided
DYSF	rs377706756	VCV000288624	-	R1423C	Uncertain	not provided|Qualitative or quantitative defects of dysferlin
DYSF	rs773950181	VCV000288579	-	D1826G	Uncertain	not provided
DYSF	rs886043890	VCV000288420	-	W1077C	Uncertain	not provided
DYSF	rs886043856	VCV000288291	-	R3K	Uncertain	not provided
DYSF	rs886043846	VCV000288272	-	E880K	Uncertain	not provided
DYSF	rs886043805	VCV000288090	-	A2066V	Uncertain	Qualitative or quantitative defects of dysferlin|not provided
DYSF	rs886043782	VCV000288007	-	T1988I	Uncertain	not provided
DYSF	rs149732545	VCV000287308	VAR_057881	P2068L	Uncertain	Qualitative or quantitative defects of dysferlin|not provided|Autosomal recessive limb-girdle muscular dystrophy type 2B/Miyoshi muscular dystrophy 1 (MMD1) [MIM:254130]
DYSF	rs886043339	VCV000286209	-	V1823E	Uncertain	not provided
DYSF	rs765027098	VCV000285943	-	S662T	Uncertain	not provided|Qualitative or quantitative defects of dysferlin
DYSF	rs727503910	VCV000285702	VAR_057856	W930C	Uncertain	not provided/Muscular dystrophy, limb-girdle, autosomal recessive 2 (LGMDR2) [MIM:253601]
DYSF	rs886043057	VCV000285259	-	R1905Q	Uncertain	not provided|Qualitative or quantitative defects of dysferlin
DYSF	rs886043028	VCV000285152	-	R1870K	Uncertain	not provided|Qualitative or quantitative defects of dysferlin
DYSF	rs148858485	VCV000285123	VAR_024865	I1208M	Pathogenic	Qualitative or quantitative defects of dysferlin|not provided/Muscular dystrophy, limb-girdle, autosomal recessive 2 (LGMDR2) [MIM:253601]
DYSF	rs114986640	VCV000284816	-	V69L	Pathogenic	not specified|Qualitative or quantitative defects of dysferlin|Limb-Girdle Muscular Dystrophy, Recessive|Miyoshi myopathy|not provided
DYSF	rs886042880	VCV000284471	-	V1840M	Pathogenic	Qualitative or quantitative defects of dysferlin|not provided
DYSF	rs886042878	VCV000284469	-	V69G	Pathogenic	not provided|Autosomal recessive limb-girdle muscular dystrophy type 2B
DYSF	rs886042863	VCV000284414	-	G644E	Uncertain	not provided
DYSF	rs753632964	VCV000283948	-	I1817S	Uncertain	not provided
DYSF	rs199879861	VCV000283459	-	R462H	Pathogenic	Miyoshi myopathy|Limb-Girdle Muscular Dystrophy, Recessive|Qualitative or quantitative defects of dysferlin|not provided
DYSF	rs886042584	VCV000283243	-	C1815F	Pathogenic	not provided
DYSF	rs886042492	VCV000282820	-	L1647V	Uncertain	not provided|Qualitative or quantitative defects of dysferlin
DYSF	rs144634077	VCV000282705	-	V1137M	Pathogenic	Qualitative or quantitative defects of dysferlin|not provided
DYSF	rs150345121	VCV000259085	-	V226M	Pathogenic	not specified|Qualitative or quantitative defects of dysferlin|not provided
DYSF	rs797045541	VCV000210900	-	Y1583C	Uncertain	not specified
DYSF	rs200990851	VCV000197966	-	R2041W	Uncertain	Qualitative or quantitative defects of dysferlin|not provided
DYSF	rs756328339	VCV000196175	-	Y1014C	Pathogenic	Qualitative or quantitative defects of dysferlin|not provided|Autosomal recessive limb-girdle muscular dystrophy
DYSF	rs201622087	VCV000195961	-	V891I	Pathogenic	Inborn genetic diseases|Qualitative or quantitative defects of dysferlin|not provided
DYSF	rs794727119	VCV000194354	-	L480P	Uncertain	not provided|Autosomal recessive limb-girdle muscular dystrophy type 2B
DYSF	rs61738567	VCV000128949	-	D1459G	Benign	Qualitative or quantitative defects of dysferlin|not specified
DYSF	rs398123807	VCV000094365	-	V286E	Uncertain	Qualitative or quantitative defects of dysferlin|not provided
DYSF	rs398123805	VCV000094362	-	E264D	Uncertain	not provided
DYSF	rs150834671	VCV000094353	-	I2047V	Pathogenic	Qualitative or quantitative defects of dysferlin|Miyoshi myopathy|Miyoshi muscular dystrophy 1|Limb-Girdle Muscular Dystrophy, Recessive|not provided
DYSF	rs372895279	VCV000094338	-	R1814H	Uncertain	not provided
DYSF	rs185596534	VCV000094329	VAR_057867	R1581H	Pathogenic	not provided|Miyoshi myopathy|Qualitative or quantitative defects of dysferlin|Limb-Girdle Muscular Dystrophy, Recessive|not specified/-
DYSF	rs76086153	VCV000094327	-	K1526T	Pathogenic	not provided|not specified|Qualitative or quantitative defects of dysferlin
DYSF	rs398123788	VCV000094324	-	K1480T	Pathogenic	not provided|Qualitative or quantitative defects of dysferlin
DYSF	rs398123787	VCV000094321	-	G1418D	Pathogenic	Qualitative or quantitative defects of dysferlin|not provided|Autosomal recessive limb-girdle muscular dystrophy type 2B
DYSF	rs146261069	VCV000094280	-	A596V	Uncertain	Qualitative or quantitative defects of dysferlin|not provided|not specified
DYSF	rs377735262	VCV000094278	VAR_024859	R555W	Pathogenic	Qualitative or quantitative defects of dysferlin|DYSF-Related Disorders|not provided/Miyoshi muscular dystrophy 1 (MMD1) [MIM:254130]
DYSF	rs121908963	VCV000006682	VAR_057841	G299W	Pathogenic	not provided/Miyoshi muscular dystrophy 1 (MMD1) [MIM:254130]
DYSF	rs121908960	VCV000006677	-	D643Y	Pathogenic	Autosomal recessive limb-girdle muscular dystrophy type 2B
DYSF	rs121908955	VCV000006668	VAR_012311	R2042C	Pathogenic	Qualitative or quantitative defects of dysferlin|not provided|Autosomal recessive limb-girdle muscular dystrophy type 2B|Abnormality of the musculature/Miyoshi muscular dystrophy 1 (MMD1) [MIM:254130]
DYSF	-	-	VAR_024856	L266P	Uncertain	-
DYSF	-	-	VAR_024866	L1276V	Uncertain	-
DYSF	rs34671418	-	VAR_049055	I834V	Benign	-
DYSF	rs34660230	-	VAR_049056	A1072P	Benign	-
DYSF	rs121908957	-	VAR_057835	V67D	Pathogenic	Miyoshi muscular dystrophy 1 (MMD1) [MIM:254130]
DYSF	rs398123794	-	VAR_057874	D1837N	Pathogenic	Miyoshi muscular dystrophy 1 (MMD1) [MIM:254130]
DYSF	rs2303606	-	-	I1336M	Benign	-
DYSF	rs11558176	-	-	E1961G	Uncertain	-
DYSF	rs11558178	-	-	L1702V	Uncertain	-
DYSF	rs34387018	-	-	I474M	Benign	-
DYSF	rs114986640	-	-	V68M	Benign	-
DYSF	rs139495331	-	-	N524K	Benign	-
DYSF	rs141264366	-	-	L890F	Uncertain	-
DYSF	rs145360241	-	-	V224I	Uncertain	-
DYSF	rs145690047	-	-	I1458M	Benign	-
DYSF	rs146242836	-	-	I1334V	Uncertain	-
DYSF	rs148697028	-	-	I405M	Benign	-
DYSF	rs150623923	-	-	H1183Y	Uncertain	-
DYSF	rs151276652	-	-	F1631L	Benign	-
DYSF	rs184771575	-	-	R302W	Uncertain	-
DYSF	rs200334333	-	-	A1115T	Uncertain	-
DYSF	rs200380100	-	-	Y664S	Uncertain	-
DYSF	rs200195517	-	-	G644R	Uncertain	-
DYSF	rs200281572	-	-	V385I	Uncertain	-
DYSF	rs200942650	-	-	I1244L	Uncertain	-
DYSF	rs201178528	-	-	G892E	Uncertain	-
DYSF	rs367709130	-	-	L1457V	Uncertain	-
DYSF	rs368462679	-	-	Y649H	Uncertain	-
DYSF	rs369170272	-	-	R1242G	Uncertain	-
DYSF	rs371633157	-	-	T244S	Uncertain	-
DYSF	rs373900375	-	-	V69I	Uncertain	-
DYSF	rs376144240	-	-	M428T	Uncertain	-
DYSF	rs376882262	-	-	R1155H	Uncertain	-
DYSF	rs376744993	-	-	M1844T	Uncertain	-
DYSF	rs398123790	-	-	E1632K	Pathogenic	-
DYSF	rs398123806	-	-	L266R	Uncertain	-
DYSF	rs532691220	-	-	I282N	Uncertain	-
DYSF	rs533708441	-	-	F816L	Uncertain	-
DYSF	rs539227457	-	-	L1357F	Uncertain	-
DYSF	rs545134825	-	-	S2030T	Uncertain	-
DYSF	rs548142126	-	-	Y1071H	Uncertain	-
DYSF	rs548840937	-	-	E1990D	Uncertain	-
DYSF	rs559940171	-	-	I1485T	Uncertain	-
DYSF	rs564219559	-	-	H1753Q	Uncertain	-
DYSF	rs567608997	-	-	W1339R	Uncertain	-
DYSF	rs568348073	-	-	V950M	Uncertain	-
DYSF	rs575537217	-	-	I966M	Uncertain	-
DYSF	rs575920691	-	-	L1704F	Benign	-
DYSF	rs576699922	-	-	E10K	Uncertain	-
DYSF	rs576889313	-	-	Y522C	Uncertain	-
DYSF	rs727503914	-	-	L1789Q	Uncertain	-
DYSF	rs746181078	-	-	R1372S	Benign	-
DYSF	rs747513056	-	-	D288Y	Uncertain	-
DYSF	rs748883338	-	-	I1318V	Uncertain	-
DYSF	rs749939054	-	-	L1276H	Uncertain	-
DYSF	rs749354486	-	-	I1016T	Uncertain	-
DYSF	rs750819587	-	-	M603V	Uncertain	-
DYSF	rs750763703	-	-	Y1176S	Uncertain	-
DYSF	rs746634699	-	-	G963D	Uncertain	-
DYSF	rs751082297	-	-	V1366E	Uncertain	-
DYSF	rs752451460	-	-	I2062V	Uncertain	-
DYSF	rs753416561	-	-	S559C	Uncertain	-
DYSF	rs754248938	-	-	K1404N	Uncertain	-
DYSF	rs754075406	-	-	V1179I	Uncertain	-
DYSF	rs754212872	-	-	L888F	Uncertain	-
DYSF	rs754564902	-	-	D1230N	Uncertain	-
DYSF	rs754852745	-	-	F2059L	Benign	-
DYSF	rs755781770	-	-	W1477L	Uncertain	-
DYSF	rs759278330	-	-	M1387L	Uncertain	-
DYSF	rs759905871	-	-	T1421P	Uncertain	-
DYSF	rs760119297	-	-	R2041Q	Uncertain	-
DYSF	rs760168438	-	-	N11K	Uncertain	-
DYSF	rs760585799	-	-	R302Q	Uncertain	-
DYSF	rs760262472	-	-	V4G	Uncertain	-
DYSF	rs760856814	-	-	I1886T	Uncertain	-
DYSF	rs760974476	-	-	E1209V	Uncertain	-
DYSF	rs761183227	-	-	M482K	Uncertain	-
DYSF	rs761997475	-	-	I2052V	Uncertain	-
DYSF	rs762105290	-	-	M1320V	Uncertain	-
DYSF	rs762324316	-	-	T602A	Uncertain	-
DYSF	rs762255707	-	-	F406L	Benign	-
DYSF	rs761960980	-	-	S948R	Uncertain	-
DYSF	rs762804655	-	-	C1398Y	Uncertain	-
DYSF	rs763298311	-	-	G945S	Uncertain	-
DYSF	rs763438653	-	-	R2044Q	Uncertain	-
DYSF	rs763101753	-	-	H646N	Uncertain	-
DYSF	rs763181772	-	-	V1456M	Uncertain	-
DYSF	rs764133242	-	-	Y1583N	Uncertain	-
DYSF	rs764369624	-	-	G945A	Uncertain	-
DYSF	rs764642599	-	-	C1706Y	Uncertain	-
DYSF	rs765328172	-	-	V1580A	Uncertain	-
DYSF	rs766274211	-	-	V1359I	Uncertain	-
DYSF	rs767079554	-	-	A476V	Uncertain	-
DYSF	rs768207094	-	-	F267S	Uncertain	-
DYSF	rs768604446	-	-	R460S	Benign	-
DYSF	rs767498919	-	-	I1224M	Uncertain	-
DYSF	rs769238105	-	-	F386L	Uncertain	-
DYSF	rs768643299	-	-	C1522G	Uncertain	-
DYSF	rs768902099	-	-	F1588Y	Uncertain	-
DYSF	rs769547295	-	-	S122F	Uncertain	-
DYSF	rs769554497	-	-	H1703Y	Uncertain	-
DYSF	rs769954220	-	-	L1959H	Uncertain	-
DYSF	rs770570375	-	-	I227T	Uncertain	-
DYSF	rs770578593	-	-	C382Y	Uncertain	-
DYSF	rs772096761	-	-	V67L	Uncertain	-
DYSF	rs770896149	-	-	I1382T	Uncertain	-
DYSF	rs773393447	-	-	A2071V	Uncertain	-
DYSF	rs774059957	-	-	N269I	Uncertain	-
DYSF	rs773695697	-	-	T477N	Uncertain	-
DYSF	rs773773555	-	-	E1209K	Pathogenic	MMD1
DYSF	rs774795549	-	-	H1703P	Uncertain	-
DYSF	rs775456247	-	-	L836V	Uncertain	-
DYSF	rs774546686	-	-	I1244M	Uncertain	-
DYSF	rs774307376	-	-	V932M	Uncertain	-
DYSF	rs775055299	-	-	S593F	Uncertain	-
DYSF	rs775843091	-	-	C645W	Uncertain	-
DYSF	rs776644656	-	-	M428V	Uncertain	-
DYSF	rs777544603	-	-	S1073C	Uncertain	-
DYSF	rs777514306	-	-	M2035L	Uncertain	-
DYSF	rs778035835	-	-	L65V	Uncertain	-
DYSF	rs778088008	-	-	F1135L	Benign	-
DYSF	rs778617256	-	-	V1907M	Uncertain	-
DYSF	rs780186458	-	-	S1015G	Uncertain	-
DYSF	rs781339971	-	-	T1188M	Uncertain	-
DYSF	rs794727119	-	-	L448P	Uncertain	-
DYSF	rs794727690	-	-	D1788E	Uncertain	-
DYSF	rs865792787	-	-	D1920N	Uncertain	-
DYSF	rs866823474	-	-	E1388K	Pathogenic	-
DYSF	rs866459491	-	-	R1372G	Uncertain	-
DYSF	rs867284941	-	-	S817F	Uncertain	-
DYSF	rs886043805	-	-	A2066D	Uncertain	-
DYSF	rs887165313	-	-	A9T	Uncertain	-
DYSF	rs893838515	-	-	F1274S	Uncertain	-
DYSF	rs899479263	-	-	F613L	Uncertain	-
DYSF	rs917318728	-	-	I1145V	Uncertain	-
DYSF	rs921884671	-	-	V1992I	Uncertain	-
DYSF	rs923920155	-	-	I1422L	Uncertain	-
DYSF	rs924563840	-	-	M603R	Uncertain	-
DYSF	rs928656372	-	-	V241I	Uncertain	-
DYSF	rs946468292	-	-	V1190L	Uncertain	-
DYSF	rs964127836	-	-	I463V	Uncertain	-
DYSF	rs967922529	-	-	N524D	Uncertain	-
DYSF	rs976126934	-	-	N1373K	Uncertain	-
DYSF	rs988491095	-	-	L266V	Uncertain	-
DYSF	rs990609369	-	-	S1134N	Uncertain	-
DYSF	rs996859580	-	-	N1317S	Uncertain	-
DYSF	rs1038963029	-	-	I1991M	Uncertain	-
DYSF	rs1046379344	-	-	D1788N	Uncertain	-
DYSF	rs1158824940	-	-	A1115D	Uncertain	-
DYSF	rs1160705662	-	-	T1988S	Uncertain	-
DYSF	rs1162172549	-	-	W652R	Uncertain	-
DYSF	rs1050975634	-	-	A1483V	Uncertain	-
DYSF	rs1166726448	-	-	A1177V	Uncertain	-
DYSF	rs1170067523	-	-	C1398R	Uncertain	-
DYSF	rs1175543034	-	-	F1908Y	Uncertain	-
DYSF	rs1176671310	-	-	I1845T	Uncertain	-
DYSF	rs1195895237	-	-	L2039P	Uncertain	-
DYSF	rs1186344552	-	-	C1243R	Uncertain	-
DYSF	rs1202342177	-	-	L1195F	Uncertain	-
DYSF	rs1205073159	-	-	K1526E	Uncertain	-
DYSF	rs1210049997	-	-	D1230E	Uncertain	-
DYSF	rs1209127665	-	-	Q404P	Uncertain	-
DYSF	rs1215460929	-	-	W2027L	Uncertain	-
DYSF	rs1212377266	-	-	I2048F	Uncertain	-
DYSF	rs1213127011	-	-	M1158T	Uncertain	-
DYSF	rs1227321624	-	-	Y8H	Uncertain	-
DYSF	rs1232444550	-	-	M1320I	Uncertain	-
DYSF	rs1254980582	-	-	K432N	Uncertain	-
DYSF	rs1243373795	-	-	L2P	Uncertain	-
DYSF	rs1257196662	-	-	D1147G	Uncertain	-
DYSF	rs1249522140	-	-	D1381H	Uncertain	-
DYSF	rs1244811042	-	-	T2029A	Uncertain	-
DYSF	rs1267463991	-	-	T1634A	Uncertain	-
DYSF	rs1267552467	-	-	V794D	Uncertain	-
DYSF	rs1276444367	-	-	A1177T	Uncertain	-
DYSF	rs1275900548	-	-	D1826N	Uncertain	-
DYSF	rs1273495809	-	-	V709A	Uncertain	-
DYSF	rs1291928032	-	-	E614Q	Uncertain	-
DYSF	rs1305232810	-	-	A1338V	Uncertain	-
DYSF	rs1298541762	-	-	I1458V	Uncertain	-
DYSF	rs1323707735	-	-	L2057V	Uncertain	-
DYSF	rs1309114970	-	-	S1479N	Uncertain	-
DYSF	rs1323896503	-	-	Y838C	Uncertain	-
DYSF	rs1313903780	-	-	L1228V	Uncertain	-
DYSF	rs1325001762	-	-	I2064V	Uncertain	-
DYSF	rs1320752132	-	-	K1841E	Pathogenic	MMD1
DYSF	rs1332205973	-	-	Q1367R	Uncertain	-
DYSF	rs1332874598	-	-	I1824V	Uncertain	-
DYSF	rs1373048381	-	-	L7F	Uncertain	-
DYSF	rs1373300087	-	-	I1991V	Uncertain	-
DYSF	rs1384706156	-	-	I523V	Uncertain	-
DYSF	rs1343983523	-	-	E1426A	Uncertain	-
DYSF	rs1351603217	-	-	V402M	Uncertain	-
DYSF	rs1345830720	-	-	Y592H	Uncertain	-
DYSF	rs1408891115	-	-	G554V	Uncertain	-
DYSF	rs1388042481	-	-	V1754M	Uncertain	-
DYSF	rs1347210597	-	-	N269H	Uncertain	-
DYSF	rs1378656889	-	-	V814L	Uncertain	-
DYSF	rs1357902813	-	-	A245V	Uncertain	-
DYSF	rs1392814731	-	-	A1072G	Uncertain	-
DYSF	rs1413988598	-	-	H812Y	Uncertain	-
DYSF	rs1358539555	-	-	V27M	Uncertain	-
DYSF	rs1356449866	-	-	S1368F	Uncertain	-
DYSF	rs1369471289	-	-	A1316V	Uncertain	-
DYSF	rs1380973682	-	-	V862A	Uncertain	-
DYSF	rs1414624488	-	-	L1074P	Uncertain	-
DYSF	rs1370527055	-	-	V1225A	Uncertain	-
DYSF	rs1370256006	-	-	S1015R	Uncertain	-
DYSF	rs1371103409	-	-	V1957L	Uncertain	-
DYSF	rs1437571299	-	-	I1224V	Uncertain	-
DYSF	rs1482245280	-	-	L815R	Uncertain	-
DYSF	rs1460104909	-	-	K1644Q	Uncertain	-
DYSF	rs1459048235	-	-	M1785L	Uncertain	-
DYSF	rs1482733021	-	-	L1385F	Uncertain	-
DYSF	rs1417785127	-	-	V932E	Uncertain	-
DYSF	rs1429590215	-	-	S1479G	Uncertain	-
DYSF	rs1419762773	-	-	A1751P	Uncertain	-
DYSF	rs1484851532	-	-	A476T	Uncertain	-
DYSF	rs1462969513	-	-	D1476N	Uncertain	-
DYSF	rs1452951027	-	-	G527C	Uncertain	-
DYSF	rs1431812940	-	-	T265I	Uncertain	-
DYSF	rs1444283069	-	-	Q120P	Uncertain	-
DYSF	rs1476597172	-	-	V1787A	Uncertain	-
DYSF	rs1475614698	-	-	I1244T	Uncertain	-
DYSF	rs1467146341	-	-	Y1157C	Uncertain	-
DYSF	rs1558771846	-	-	F1705L	Uncertain	-
DYSF	rs1478287406	-	-	G1362R	Uncertain	-
DYSF	rs1558778541	-	-	L1755F	Uncertain	-
DYSF	rs1558812634	-	-	E1961K	Uncertain	-
DYSF	rs1467354054	-	-	D1822V	Uncertain	-
DYSF	rs1479784722	-	-	A115V	Uncertain	-
DYSF	rs1573644349	-	-	Q221R	Uncertain	-
DYSF	rs1573657249	-	-	Q225H	Uncertain	-
DYSF	rs1553542704	-	-	L557P	Uncertain	-
DYSF	rs1573942388	-	-	Y592S	Uncertain	-
DYSF	rs1573948553	-	-	C645G	Uncertain	-
DYSF	rs1573948621	-	-	Y647C	Uncertain	-
DYSF	rs1559168029	-	-	L815F	Uncertain	-
DYSF	rs1559176582	-	-	A879V	Uncertain	-
DYSF	rs1559185322	-	-	T1017P	Uncertain	-
DYSF	rs1574056243	-	-	Q964P	Uncertain	-
DYSF	rs1574062344	-	-	T1017S	Uncertain	-
DYSF	rs1573203750	-	-	W2045G	Uncertain	-
DYSF	rs1573205814	-	-	N11H	Uncertain	-
DYSF	rs1574263599	-	-	T1194P	Uncertain	-
DYSF	rs1574348486	-	-	T1402P	Uncertain	-
DYSF	rs1574349071	-	-	Q1419H	Uncertain	-
DYSF	rs1401374393	-	-	V287I	Uncertain	-
DYSF	rs1406960539	-	-	I795N	Uncertain	-
EFEMP1	-	VCV001810154	-	N63T	Uncertain	not provided
EFEMP1	-	VCV001718376	-	A122P	Uncertain	not provided
EFEMP1	-	VCV001678242	-	T422I	Uncertain	not provided
EFEMP1	-	VCV001507322	-	V445L	Uncertain	not provided
EFEMP1	-	VCV001412737	-	I400V	Uncertain	not provided
EFEMP1	rs766253306	VCV001385200	-	S471N	Uncertain	not provided
EFEMP1	-	VCV001378805	-	V481L	Uncertain	not provided
EFEMP1	-	VCV001377786	-	I77F	Uncertain	not provided
EFEMP1	-	VCV001363076	-	Q391P	Uncertain	not provided
EFEMP1	-	VCV001294421	-	N80Y	Pathogenic	Glaucoma of childhood
EFEMP1	-	VCV001062070	-	V481M	Uncertain	not provided
EFEMP1	rs752116761	VCV001034632	-	R194Q	Uncertain	not provided
EFEMP1	rs750074607	VCV001025315	-	N80S	Uncertain	not provided
EFEMP1	rs139171666	VCV001014594	-	V452M	Uncertain	not provided
EFEMP1	rs746366927	VCV001009124	-	A447T	Uncertain	not provided
EFEMP1	rs762126695	VCV001004980	-	I400T	Uncertain	not provided
EFEMP1	rs749133035	VCV000969484	-	I139V	Uncertain	not provided
EFEMP1	rs1668606731	VCV000855152	-	S472G	Uncertain	not provided
EFEMP1	rs150201810	VCV000852904	-	G100R	Uncertain	not provided
EFEMP1	rs967298053	VCV000850570	-	I191V	Uncertain	not provided
EFEMP1	rs1553348960	VCV000523395	-	Y397H	Pathogenic	Optic disc drusen|Blindness|Retinal pigment epithelial atrophy|Macular dystrophy|Night blindness
EFEMP1	rs751641246	VCV000194015	-	L451F	Uncertain	not provided
EFEMP1	rs398123542	VCV000093483	-	R194W	Uncertain	not provided
EFEMP1	rs142542256	-	-	V253I	Uncertain	-
EFEMP1	rs142194873	-	-	I418V	Uncertain	-
EFEMP1	rs374643957	-	-	V450M	Uncertain	-
EFEMP1	rs374690853	-	-	S471R	Benign	DHRD
EFEMP1	rs533628546	-	-	S446R	Uncertain	-
EFEMP1	rs547851604	-	-	I418S	Uncertain	-
EFEMP1	rs746366927	-	-	A447S	Uncertain	-
EFEMP1	rs746180588	-	-	V488A	Uncertain	-
EFEMP1	rs748419347	-	-	T99I	Uncertain	-
EFEMP1	rs752116761	-	-	R194L	Uncertain	-
EFEMP1	rs753810615	-	-	V101F	Uncertain	-
EFEMP1	rs762418853	-	-	D254Y	Uncertain	-
EFEMP1	rs768547475	-	-	F137L	Uncertain	-
EFEMP1	rs768601184	-	-	T27M	Uncertain	-
EFEMP1	rs767503998	-	-	Y397C	Uncertain	-
EFEMP1	rs772639652	-	-	I473T	Uncertain	-
EFEMP1	rs774525572	-	-	Q308E	Uncertain	-
EFEMP1	rs780187035	-	-	A103V	Uncertain	-
EFEMP1	rs781775380	-	-	M448V	Uncertain	-
EFEMP1	rs867958244	-	-	T485I	Uncertain	-
EFEMP1	rs891386642	-	-	I473M	Uncertain	-
EFEMP1	rs915936853	-	-	I393T	Uncertain	-
EFEMP1	rs962983556	-	-	T417P	Uncertain	-
EFEMP1	rs973211976	-	-	V481A	Uncertain	-
EFEMP1	rs1012296244	-	-	M398V	Uncertain	-
EFEMP1	rs1021049037	-	-	I191T	Uncertain	-
EFEMP1	rs1164648607	-	-	S121T	Uncertain	-
EFEMP1	rs1172929989	-	-	G489E	Uncertain	-
EFEMP1	rs1195469903	-	-	Y307H	Uncertain	-
EFEMP1	rs1187550373	-	-	V102I	Uncertain	-
EFEMP1	rs1215495440	-	-	I276F	Uncertain	-
EFEMP1	rs1230955986	-	-	L193S	Uncertain	-
EFEMP1	rs1255890677	-	-	M467R	Uncertain	-
EFEMP1	rs1275281984	-	-	A104V	Uncertain	-
EFEMP1	rs1290227547	-	-	A415T	Uncertain	-
EFEMP1	rs1306274762	-	-	Q28H	Uncertain	-
EFEMP1	rs1355066608	-	-	C190R	Uncertain	-
EFEMP1	rs1359407881	-	-	T416K	Uncertain	-
EFEMP1	rs1436166468	-	-	C252F	Uncertain	-
EFEMP1	rs1419122967	-	-	S302R	Uncertain	-
EFEMP1	rs1474389310	-	-	A123V	Uncertain	-
EFEMP1	rs1431015824	-	-	I24N	Uncertain	-
EFEMP1	rs1558457671	-	-	Q414R	Uncertain	-
EFEMP1	rs1558462978	-	-	T251N	Uncertain	-
EFEMP1	rs1572780482	-	-	A415V	Uncertain	-
EFEMP1	rs1572791846	-	-	I271V	Uncertain	-
EFEMP1	rs1572851140	-	-	Y68S	Uncertain	-
EFEMP1	rs1400203407	-	-	T416P	Uncertain	-
FGA	-	VCV001309523	-	G805A	Uncertain	not provided
FGA	-	VCV001098477	-	L674S	Uncertain	Congenital afibrinogenemia
FGA	-	VCV001098476	-	I675T	Uncertain	Congenital afibrinogenemia
FGA	-	VCV001098475	-	I675S	Uncertain	Congenital afibrinogenemia
FGA	-	VCV001098471	-	W843R	Uncertain	Congenital afibrinogenemia
FGA	rs1560823652	VCV000591547	-	T718N	Uncertain	not provided
GCG	rs199563306	-	-	Q173K	Uncertain	-
GCG	rs375960284	-	-	A121V	Uncertain	-
GCG	rs748036610	-	-	F74Y	Uncertain	-
GCG	rs751489953	-	-	Q173R	Uncertain	-
GCG	rs764019618	-	-	I172V	Uncertain	-
GCG	rs766216371	-	-	T174A	Uncertain	-
GCG	rs768746048	-	-	V124L	Uncertain	-
GCG	rs776747742	-	-	I120N	Uncertain	-
GCG	rs781139454	-	-	V75M	Uncertain	-
GCG	rs922418188	-	-	W122C	Uncertain	-
GCG	rs987359634	-	-	I172S	Uncertain	-
GCG	rs1263899443	-	-	W77L	Uncertain	-
GCG	rs1303328174	-	-	T174N	Uncertain	-
GCG	rs1336016798	-	-	N169H	Uncertain	-
GCG	rs1394437135	-	-	F119L	Uncertain	-
GCG	rs1576112360	-	-	V124G	Uncertain	-
GSN	-	VCV001781594	-	R623G	Uncertain	Inborn genetic diseases
GSN	-	VCV001781552	-	L622V	Uncertain	Inborn genetic diseases
GSN	-	VCV001772405	-	I476T	Uncertain	Inborn genetic diseases
GSN	-	VCV001582340	-	T367N	Benign	not provided
GSN	-	VCV001535817	-	A94S	Benign	Inborn genetic diseases|not provided
GSN	-	VCV001524125	-	I130L	Uncertain	Inborn genetic diseases|Meretoja syndrome|not provided
GSN	-	VCV001523973	-	R678H	Uncertain	Inborn genetic diseases|Meretoja syndrome|not provided
GSN	-	VCV001511106	-	R678C	Uncertain	not provided
GSN	-	VCV001489770	-	A128T	Uncertain	not provided
GSN	-	VCV001478008	-	G159S	Uncertain	Meretoja syndrome|not provided
GSN	-	VCV001476167	-	Q488R	Uncertain	not provided
GSN	-	VCV001449868	-	G213S	Uncertain	not provided|Meretoja syndrome
GSN	-	VCV001443165	-	G213D	Uncertain	not provided|Meretoja syndrome
GSN	-	VCV001413875	-	V133L	Uncertain	Inborn genetic diseases|not provided|Meretoja syndrome
GSN	-	VCV001407340	-	R678W	Uncertain	not provided|Inborn genetic diseases
GSN	-	VCV001403199	-	V133M	Pathogenic	Inborn genetic diseases|Meretoja syndrome|not provided
GSN	-	VCV001400280	-	R72H	Uncertain	Inborn genetic diseases|not provided
GSN	-	VCV001392262	-	V680A	Pathogenic	not provided|Inborn genetic diseases
GSN	-	VCV001381991	-	F190L	Uncertain	not provided
GSN	-	VCV001377077	-	I476M	Uncertain	not provided
GSN	-	VCV001354479	-	S473G	Uncertain	not provided|Meretoja syndrome
GSN	-	VCV001347225	-	N479S	Uncertain	not provided
GSN	rs2062427908	VCV000984957	-	W493R	Uncertain	Meretoja syndrome
GSN	rs2063344146	VCV000913572	-	L604V	Uncertain	Meretoja syndrome
GSN	rs777955781	VCV000913571	-	A602T	Pathogenic	not provided|Meretoja syndrome
GSN	rs780840732	VCV000913570	-	Q567R	Uncertain	Meretoja syndrome
GSN	rs79630438	VCV000512121	-	A127V	Benign	not provided|not specified
GSN	rs151208452	VCV000364823	-	V606M	Benign	not provided|Inborn genetic diseases|not specified|Meretoja syndrome
GSN	rs139832048	VCV000364816	-	Y547C	Benign	Inborn genetic diseases|Meretoja syndrome|not provided
GSN	rs2230287	VCV000364800	VAR_024690	A129T	Benign	not provided|Meretoja syndrome/-
GSN	rs121909715	VCV000016181	VAR_007719	D214Y	Pathogenic	Meretoja syndrome/Amyloidosis 5 (AMYL5) [MIM:105120]
GSN	rs121909715	VCV000016180	VAR_007718	D214N	Pathogenic	Inborn genetic diseases|not provided|Meretoja syndrome/Amyloidosis 5 (AMYL5) [MIM:105120]
HTT	rs1143646	VCV001651223	VAR_060172	I1091M	Benign	not provided/-
HTT	rs202160733	VCV001586256	-	I2395F	Benign	not provided
HTT	rs35892913	VCV001569339	VAR_060171	V1064I	Benign	not provided/-
HTT	rs34389685	VCV001568606	-	G696E	Benign	not provided
HTT	rs150003356	VCV001567068	-	C1708R	Benign	not provided
HTT	rs362331	VCV001559386	VAR_060178	Y2309H	Benign	not provided/-
HTT	rs201729743	VCV001532195	-	T1668N	Benign	not provided
HTT	rs362272	VCV001531045	VAR_060179	V2786I	Benign	not provided/-
HTT	rs1159574285	VCV001524477	-	C684S	Uncertain	not provided
HTT	rs772607321	VCV001523066	-	A2739T	Uncertain	not provided
HTT	rs866014505	VCV001519809	-	T1017A	Uncertain	not provided
HTT	rs1390498946	VCV001519544	-	H2303R	Uncertain	not provided
HTT	-	VCV001509696	-	T1309A	Uncertain	not provided
HTT	-	VCV001499501	-	G375A	Uncertain	not provided
HTT	-	VCV001495862	-	L1451V	Uncertain	not provided
HTT	-	VCV001487002	-	V357F	Uncertain	not provided
HTT	rs199843834	VCV001485929	-	D1450N	Uncertain	not provided
HTT	rs758715607	VCV001475891	-	V977I	Uncertain	not provided
HTT	rs748815950	VCV001475129	-	A3095V	Uncertain	not provided
HTT	-	VCV001467098	-	T1814S	Uncertain	not provided
HTT	rs201159417	VCV001466912	-	R2002H	Uncertain	not provided
HTT	rs759121416	VCV001450628	-	R2002C	Uncertain	not provided
HTT	rs374828999	VCV001449101	-	Q1522R	Uncertain	not provided
HTT	rs756082346	VCV001447233	-	Y1231C	Uncertain	not provided
HTT	-	VCV001446252	-	L2315V	Uncertain	not provided
HTT	rs1158477278	VCV001445811	-	M1066V	Uncertain	not provided
HTT	rs1407846301	VCV001443324	-	A3071T	Uncertain	not provided
HTT	-	VCV001442908	-	L1779V	Uncertain	not provided
HTT	rs761469680	VCV001437815	-	V2821M	Uncertain	not provided
HTT	-	VCV001435750	-	A1831T	Uncertain	not provided
HTT	-	VCV001429113	-	V421A	Uncertain	not provided
HTT	rs1578611760	VCV001423509	-	Q2740E	Uncertain	not provided
HTT	rs372479051	VCV001420575	-	C1441S	Uncertain	not provided
HTT	rs745531676	VCV001418643	-	I1589V	Uncertain	not provided
HTT	rs372507485	VCV001412757	-	W1078S	Uncertain	not provided
HTT	rs374835537	VCV001402524	-	T2515S	Uncertain	not provided
HTT	rs373038776	VCV001401824	-	V1155I	Uncertain	not provided
HTT	-	VCV001401294	-	S1702T	Uncertain	not provided
HTT	rs375799747	VCV001400842	-	S307F	Uncertain	not provided
HTT	rs1243261057	VCV001399420	-	G399R	Uncertain	not provided
HTT	rs746808887	VCV001397699	-	A3070V	Uncertain	not provided
HTT	rs773337081	VCV001397228	-	D2009N	Uncertain	not provided
HTT	rs1204691049	VCV001395834	-	S2407N	Uncertain	not provided
HTT	rs987280795	VCV001395617	-	V1038I	Uncertain	not provided
HTT	rs1038768767	VCV001395334	-	T774A	Uncertain	not provided
HTT	rs1369807585	VCV001389707	-	Y987H	Uncertain	not provided
HTT	-	VCV001387701	-	L312P	Uncertain	not provided
HTT	rs945453962	VCV001386993	-	L1043S	Uncertain	not provided
HTT	-	VCV001385548	-	V207L	Uncertain	not provided
HTT	-	VCV001377490	-	M129V	Uncertain	not provided
HTT	rs955098270	VCV001373092	-	L2879V	Uncertain	not provided
HTT	-	VCV001371692	-	F730Y	Uncertain	not provided
HTT	-	VCV001367229	-	L1815P	Uncertain	not provided
HTT	-	VCV001366678	-	P1495A	Uncertain	not provided
HTT	rs372725851	VCV001363247	-	V950L	Uncertain	not provided
HTT	rs370452437	VCV001362110	-	D852N	Uncertain	not provided
HTT	rs759741560	VCV001357591	-	T1668A	Uncertain	not provided
HTT	rs371399733	VCV001355049	-	V2500I	Uncertain	not provided
HTT	-	VCV001351542	-	I2506V	Uncertain	not provided
HTT	rs777708796	VCV001346468	-	R1423H	Uncertain	not provided
HTT	rs41264725	VCV001345275	-	M1069V	Uncertain	not provided
HTT	-	VCV001176798	-	S2703F	Uncertain	not provided
HTT	rs201149918	VCV000871381	-	R1654W	Uncertain	not provided
HTT	rs1060505028	VCV000417745	-	F2717Y	Pathogenic	Lopes-Maciel-Rodan syndrome
HTT	rs1085307052	VCV000225542	VAR_079027	F2717L	Uncertain	not specified/Lopes-Maciel-Rodan syndrome (LOMARS) [MIM:617435]
HTT	rs1936033	-	-	I256T	Uncertain	-
HTT	rs3025814	-	-	V2510L	Uncertain	-
HTT	rs77742164	-	-	M129L	Uncertain	-
HTT	rs76653888	-	-	N2454S	Uncertain	-
HTT	rs113106141	-	-	V300I	Uncertain	-
HTT	rs140357956	-	-	E1753K	Uncertain	-
HTT	rs34781439	-	-	R1681K	Uncertain	-
HTT	rs151199221	-	-	R1423S	Uncertain	-
HTT	rs191504584	-	-	Y861C	Uncertain	-
HTT	rs199585002	-	-	S238F	Uncertain	-
HTT	rs199977680	-	-	M835T	Uncertain	-
HTT	rs200125263	-	-	I1980M	Uncertain	-
HTT	rs200129223	-	-	Y2309C	Uncertain	-
HTT	rs200196119	-	-	V2617G	Uncertain	-
HTT	rs200289562	-	-	L1043V	Uncertain	-
HTT	rs201015782	-	-	G240C	Uncertain	-
HTT	rs201076881	-	-	A3070T	Uncertain	-
HTT	rs530203169	-	-	Y1355H	Uncertain	-
HTT	rs201724304	-	-	I424T	Uncertain	-
HTT	rs202216456	-	-	S2672L	Uncertain	-
HTT	rs367600613	-	-	Q1395R	Uncertain	-
HTT	rs368505061	-	-	Q1955H	Uncertain	-
HTT	rs368601624	-	-	L1751V	Uncertain	-
HTT	rs368615371	-	-	I1900V	Uncertain	-
HTT	rs368828515	-	-	A2954V	Uncertain	-
HTT	rs367944462	-	-	I1940L	Uncertain	-
HTT	rs532656548	-	-	T1015I	Uncertain	-
HTT	rs370257023	-	-	V719M	Uncertain	-
HTT	rs369875192	-	-	A928T	Uncertain	-
HTT	rs370488438	-	-	I110T	Uncertain	-
HTT	rs370489589	-	-	T1536A	Uncertain	-
HTT	rs370523524	-	-	V953M	Uncertain	-
HTT	rs370786198	-	-	F877L	Uncertain	-
HTT	rs534610900	-	-	G1526D	Uncertain	-
HTT	rs534626654	-	-	R1695C	Uncertain	-
HTT	rs371462947	-	-	I770V	Uncertain	-
HTT	rs371843250	-	-	V2230M	Uncertain	-
HTT	rs372410485	-	-	A397T	Uncertain	-
HTT	rs373299691	-	-	S1016L	Uncertain	-
HTT	rs372185076	-	-	A1007E	Uncertain	-
HTT	rs372193344	-	-	I1957V	Uncertain	-
HTT	rs372272991	-	-	I1691T	Uncertain	-
HTT	rs374360323	-	-	V2253M	Uncertain	-
HTT	rs374030445	-	-	W862R	Uncertain	-
HTT	rs374106761	-	-	F1142L	Benign	-
HTT	rs374630949	-	-	L1394F	Uncertain	-
HTT	rs374644521	-	-	V1551E	Uncertain	-
HTT	rs375081737	-	-	T3053M	Uncertain	-
HTT	rs376441426	-	-	Y735C	Uncertain	-
HTT	rs376122624	-	-	V864M	Uncertain	-
HTT	rs377159286	-	-	V3016M	Uncertain	-
HTT	rs376638534	-	-	H1046Y	Uncertain	-
HTT	rs541980046	-	-	R2175H	Uncertain	-
HTT	rs547238016	-	-	R2681C	Uncertain	-
HTT	rs548352092	-	-	T284A	Uncertain	-
HTT	rs551417937	-	-	I2550V	Uncertain	-
HTT	rs561076268	-	-	Y2927H	Uncertain	-
HTT	rs561336868	-	-	V372I	Uncertain	-
HTT	rs561465219	-	-	V2829I	Uncertain	-
HTT	rs572251238	-	-	H195Y	Uncertain	-
HTT	rs573525160	-	-	V3076I	Uncertain	-
HTT	rs573638413	-	-	I1920T	Uncertain	-
HTT	rs574979338	-	-	M1651L	Uncertain	-
HTT	rs575417138	-	-	V911I	Uncertain	-
HTT	rs575650724	-	-	T2723M	Uncertain	-
HTT	rs745573312	-	-	R686C	Uncertain	-
HTT	rs745587725	-	-	I1784F	Uncertain	-
HTT	rs745321328	-	-	S1655N	Uncertain	-
HTT	rs745362769	-	-	T317P	Uncertain	-
HTT	rs746113648	-	-	V398F	Uncertain	-
HTT	rs746271452	-	-	L2260V	Uncertain	-
HTT	rs746555646	-	-	I1482L	Uncertain	-
HTT	rs746684809	-	-	S3039Y	Uncertain	-
HTT	rs747798867	-	-	D1612H	Uncertain	-
HTT	rs747824755	-	-	V3088M	Uncertain	-
HTT	rs747531751	-	-	L299F	Uncertain	-
HTT	rs754889042	-	-	L2392V	Uncertain	-
HTT	rs747539489	-	-	R865G	Uncertain	-
HTT	rs754793295	-	-	Y288H	Uncertain	-
HTT	rs747442285	-	-	Y2788C	Uncertain	-
HTT	rs746940073	-	-	L2142P	Uncertain	-
HTT	rs754479924	-	-	A929T	Uncertain	-
HTT	rs748191542	-	-	I980V	Uncertain	-
HTT	rs748248224	-	-	G1777S	Uncertain	-
HTT	rs748268128	-	-	L309P	Uncertain	-
HTT	rs747924353	-	-	R2393S	Uncertain	-
HTT	rs755233398	-	-	Y1772C	Uncertain	-
HTT	rs755280787	-	-	R985G	Uncertain	-
HTT	rs755338707	-	-	R1577G	Uncertain	-
HTT	rs755917139	-	-	T308I	Uncertain	-
HTT	rs748839698	-	-	V1658I	Uncertain	-
HTT	rs748865736	-	-	L1652F	Uncertain	-
HTT	rs748870495	-	-	I2397V	Uncertain	-
HTT	rs756042424	-	-	A2694D	Uncertain	-
HTT	rs748918563	-	-	L1455Q	Uncertain	-
HTT	rs756111223	-	-	V1456F	Uncertain	-
HTT	rs749003535	-	-	L1424S	Uncertain	-
HTT	rs756171588	-	-	Y987C	Uncertain	-
HTT	rs749249752	-	-	I2314T	Uncertain	-
HTT	rs756427393	-	-	M2832T	Uncertain	-
HTT	rs756912473	-	-	V314M	Uncertain	-
HTT	rs749997356	-	-	V2617M	Uncertain	-
HTT	rs749648927	-	-	E359G	Uncertain	-
HTT	rs756514259	-	-	S2138L	Uncertain	-
HTT	rs749588679	-	-	V2622M	Uncertain	-
HTT	rs749595078	-	-	A1942T	Uncertain	-
HTT	rs757439222	-	-	A1028T	Uncertain	-
HTT	rs757464347	-	-	A2836V	Uncertain	-
HTT	rs750561652	-	-	V1633G	Uncertain	-
HTT	rs757123370	-	-	F1474C	Uncertain	-
HTT	rs750176644	-	-	I2249V	Uncertain	-
HTT	rs750309243	-	-	A713V	Uncertain	-
HTT	rs757662771	-	-	M2955V	Uncertain	-
HTT	rs757694541	-	-	A194V	Uncertain	-
HTT	rs757721942	-	-	P1495S	Uncertain	-
HTT	rs750870810	-	-	H974Q	Uncertain	-
HTT	rs750914925	-	-	V2294M	Uncertain	-
HTT	rs757855800	-	-	D1926E	Uncertain	-
HTT	rs757943781	-	-	V1682F	Uncertain	-
HTT	rs757973318	-	-	F1479I	Uncertain	-
HTT	rs751102910	-	-	A928V	Uncertain	-
HTT	rs758062108	-	-	R686H	Uncertain	-
HTT	rs751199242	-	-	H2784Q	Benign	-
HTT	rs751506825	-	-	S2593N	Uncertain	-
HTT	rs758394244	-	-	Q285E	Uncertain	-
HTT	rs758500664	-	-	C827F	Uncertain	-
HTT	rs751683630	-	-	L1451M	Uncertain	-
HTT	rs751702059	-	-	L2011P	Uncertain	-
HTT	rs758159208	-	-	K2251Q	Uncertain	-
HTT	rs758270865	-	-	I256M	Uncertain	-
HTT	rs751408145	-	-	Q285H	Uncertain	-
HTT	rs758872041	-	-	I1755V	Uncertain	-
HTT	rs752156281	-	-	T1536I	Uncertain	-
HTT	rs759240419	-	-	L206V	Uncertain	-
HTT	rs759260622	-	-	L2286V	Uncertain	-
HTT	rs758696363	-	-	T2477A	Uncertain	-
HTT	rs758729035	-	-	A952S	Uncertain	-
HTT	rs751934871	-	-	A2513V	Uncertain	-
HTT	rs753074331	-	-	F3060L	Uncertain	-
HTT	rs759925895	-	-	A1020T	Uncertain	-
HTT	rs759944153	-	-	L1840M	Benign	-
HTT	rs752320329	-	-	G2999R	Uncertain	-
HTT	rs759214847	-	-	I2498V	Uncertain	-
HTT	rs759217635	-	-	L1744V	Uncertain	-
HTT	rs759714607	-	-	A1453V	Uncertain	-
HTT	rs760144960	-	-	T1437M	Uncertain	-
HTT	rs753489268	-	-	T1364I	Uncertain	-
HTT	rs753549693	-	-	T1917M	Uncertain	-
HTT	rs753577443	-	-	S1674L	Uncertain	-
HTT	rs753623269	-	-	R2401C	Uncertain	-
HTT	rs760448114	-	-	D2808V	Uncertain	-
HTT	rs759427975	-	-	Y756H	Uncertain	-
HTT	rs759491382	-	-	S2807N	Uncertain	-
HTT	rs753687423	-	-	Q1469K	Uncertain	-
HTT	rs753734355	-	-	T2455K	Uncertain	-
HTT	rs753876343	-	-	V2722M	Uncertain	-
HTT	rs759983194	-	-	F3059L	Uncertain	-
HTT	rs753152305	-	-	N2137K	Benign	-
HTT	rs753203879	-	-	S2618C	Uncertain	-
HTT	rs753252068	-	-	I779V	Uncertain	-
HTT	rs761090796	-	-	S276G	Uncertain	-
HTT	rs761226991	-	-	H2819R	Uncertain	-
HTT	rs761834017	-	-	H2303Q	Benign	-
HTT	rs761339971	-	-	V1570M	Uncertain	-
HTT	rs753903766	-	-	G2552R	Uncertain	-
HTT	rs760695672	-	-	R2452H	Uncertain	-
HTT	rs754033524	-	-	T2835A	Uncertain	-
HTT	rs762215546	-	-	S2407G	Uncertain	-
HTT	rs762259129	-	-	R2681H	Uncertain	-
HTT	rs771308830	-	-	R1695H	Uncertain	-
HTT	rs762427543	-	-	R2006H	Uncertain	-
HTT	rs762432503	-	-	I2855M	Uncertain	-
HTT	rs771496853	-	-	S2680G	Uncertain	-
HTT	rs762835319	-	-	L714V	Uncertain	-
HTT	rs771873458	-	-	L1549V	Uncertain	-
HTT	rs763141300	-	-	L1634F	Uncertain	-
HTT	rs771791509	-	-	I1784M	Uncertain	-
HTT	rs772331780	-	-	P1703S	Uncertain	-
HTT	rs763809428	-	-	I155T	Uncertain	-
HTT	rs763459712	-	-	V2503M	Uncertain	-
HTT	rs763544334	-	-	P211L	Uncertain	-
HTT	rs772617635	-	-	L2376S	Uncertain	-
HTT	rs772994297	-	-	T1990K	Uncertain	-
HTT	rs764652801	-	-	T2172I	Uncertain	-
HTT	rs764673669	-	-	N2822K	Uncertain	-
HTT	rs773112263	-	-	I106V	Uncertain	-
HTT	rs764230987	-	-	F1812Y	Uncertain	-
HTT	rs772693748	-	-	V275M	Uncertain	-
HTT	rs772754195	-	-	I2855V	Uncertain	-
HTT	rs764361253	-	-	A3063V	Uncertain	-
HTT	rs773156677	-	-	T1318P	Uncertain	-
HTT	rs773344648	-	-	H2312P	Uncertain	-
HTT	rs765217251	-	-	V2554M	Uncertain	-
HTT	rs765355875	-	-	C1030Y	Uncertain	-
HTT	rs765419397	-	-	T2409I	Uncertain	-
HTT	rs772241091	-	-	N909S	Uncertain	-
HTT	rs763694703	-	-	G2785S	Uncertain	-
HTT	rs763755434	-	-	L310P	Uncertain	-
HTT	rs773939887	-	-	S2398G	Uncertain	-
HTT	rs773952537	-	-	Y205F	Uncertain	-
HTT	rs765575039	-	-	M835V	Uncertain	-
HTT	rs773841013	-	-	V864G	Uncertain	-
HTT	rs765673009	-	-	H974R	Uncertain	-
HTT	rs774487403	-	-	L1899F	Uncertain	-
HTT	rs774148552	-	-	S2807G	Uncertain	-
HTT	rs774205436	-	-	C1782S	Uncertain	-
HTT	rs774235259	-	-	H1547Q	Benign	-
HTT	rs766158024	-	-	M966T	Uncertain	-
HTT	rs774669216	-	-	S1667G	Uncertain	-
HTT	rs766658916	-	-	S2512T	Uncertain	-
HTT	rs766675683	-	-	L2011I	Uncertain	-
HTT	rs774757519	-	-	S1700C	Uncertain	-
HTT	rs767064691	-	-	V207M	Uncertain	-
HTT	rs775042917	-	-	F1550Y	Uncertain	-
HTT	rs775066827	-	-	Q1746E	Uncertain	-
HTT	rs767099503	-	-	F1142Y	Uncertain	-
HTT	rs775248431	-	-	M1360T	Uncertain	-
HTT	rs775289211	-	-	T768I	Uncertain	-
HTT	rs767363684	-	-	F1359L	Uncertain	-
HTT	rs775364274	-	-	R2452C	Uncertain	-
HTT	rs775372689	-	-	H363R	Uncertain	-
HTT	rs775389427	-	-	D2808N	Uncertain	-
HTT	rs775447952	-	-	D1754N	Uncertain	-
HTT	rs775722498	-	-	P1703L	Uncertain	-
HTT	rs767872810	-	-	M2136K	Uncertain	-
HTT	rs767875953	-	-	L1021I	Uncertain	-
HTT	rs775778616	-	-	T695I	Uncertain	-
HTT	rs775833457	-	-	L1842V	Uncertain	-
HTT	rs766813539	-	-	L780V	Uncertain	-
HTT	rs776065987	-	-	V275G	Uncertain	-
HTT	rs768077382	-	-	S2618A	Uncertain	-
HTT	rs768084535	-	-	M236V	Uncertain	-
HTT	rs768095485	-	-	I1006T	Uncertain	-
HTT	rs769153414	-	-	M1656I	Uncertain	-
HTT	rs769165722	-	-	L2399P	Uncertain	-
HTT	rs769180000	-	-	E867D	Uncertain	-
HTT	rs769192449	-	-	L299P	Uncertain	-
HTT	rs769425323	-	-	A2375V	Uncertain	-
HTT	rs776784564	-	-	I1640V	Uncertain	-
HTT	rs768422636	-	-	G1951S	Uncertain	-
HTT	rs768523603	-	-	S2143R	Uncertain	-
HTT	rs776471892	-	-	R1742W	Uncertain	-
HTT	rs777200446	-	-	V2904A	Uncertain	-
HTT	rs769661115	-	-	A1987T	Uncertain	-
HTT	rs777338986	-	-	R2006C	Uncertain	-
HTT	rs777886128	-	-	L989V	Uncertain	-
HTT	rs777405862	-	-	L1092F	Uncertain	-
HTT	rs777435814	-	-	S860C	Uncertain	-
HTT	rs777446689	-	-	I2396V	Uncertain	-
HTT	rs769845761	-	-	I980T	Uncertain	-
HTT	rs770148024	-	-	M2007V	Uncertain	-
HTT	rs770156701	-	-	L1073Q	Uncertain	-
HTT	rs777757236	-	-	I2695V	Uncertain	-
HTT	rs770208479	-	-	Q1443E	Uncertain	-
HTT	rs770497692	-	-	T3131A	Uncertain	-
HTT	rs770551177	-	-	I2397S	Uncertain	-
HTT	rs778129310	-	-	I2619L	Uncertain	-
HTT	rs778130333	-	-	A2834T	Uncertain	-
HTT	rs770636484	-	-	R1995W	Uncertain	-
HTT	rs770827394	-	-	D1548N	Uncertain	-
HTT	rs778497037	-	-	L298V	Uncertain	-
HTT	rs778221601	-	-	T394A	Uncertain	-
HTT	rs770715895	-	-	A237S	Uncertain	-
HTT	rs778270890	-	-	R1654Q	Uncertain	-
HTT	rs771129823	-	-	V2104I	Uncertain	-
HTT	rs769986597	-	-	K1317R	Uncertain	-
HTT	rs769992264	-	-	V2311G	Uncertain	-
HTT	rs779467594	-	-	S691L	Uncertain	-
HTT	rs778957160	-	-	Q1593K	Uncertain	-
HTT	rs779011165	-	-	L251F	Uncertain	-
HTT	rs779086164	-	-	T361M	Uncertain	-
HTT	rs780107075	-	-	T2477M	Uncertain	-
HTT	rs780168812	-	-	T828I	Uncertain	-
HTT	rs780197718	-	-	I2265M	Uncertain	-
HTT	rs779774557	-	-	P1037S	Uncertain	-
HTT	rs780787893	-	-	V2953I	Uncertain	-
HTT	rs779932711	-	-	Q285P	Uncertain	-
HTT	rs781308516	-	-	S978N	Uncertain	-
HTT	rs781398411	-	-	G986S	Uncertain	-
HTT	rs781546220	-	-	T2515I	Uncertain	-
HTT	rs781546405	-	-	S2306F	Uncertain	-
HTT	rs781005553	-	-	V294M	Uncertain	-
HTT	rs780916812	-	-	A722T	Uncertain	-
HTT	rs780472484	-	-	F2300S	Uncertain	-
HTT	rs868479055	-	-	W1041L	Uncertain	-
HTT	rs868536616	-	-	C1708F	Uncertain	-
HTT	rs868643608	-	-	L2738F	Uncertain	-
HTT	rs868398070	-	-	F1498S	Uncertain	-
HTT	rs901489848	-	-	S778F	Uncertain	-
HTT	rs904089472	-	-	S1707C	Uncertain	-
HTT	rs905605918	-	-	I2873V	Uncertain	-
HTT	rs904744419	-	-	A257G	Uncertain	-
HTT	rs888884568	-	-	F1771L	Uncertain	-
HTT	rs888664856	-	-	T1439A	Uncertain	-
HTT	rs892411609	-	-	G1554R	Uncertain	-
HTT	rs915886832	-	-	H3075R	Uncertain	-
HTT	rs893167098	-	-	L2710S	Uncertain	-
HTT	rs899187842	-	-	T1063A	Uncertain	-
HTT	rs899990393	-	-	D1450V	Uncertain	-
HTT	rs934733035	-	-	F1499V	Uncertain	-
HTT	rs937721484	-	-	S1667N	Uncertain	-
HTT	rs939420572	-	-	Q1140E	Uncertain	-
HTT	rs943349735	-	-	D1450E	Uncertain	-
HTT	rs953211645	-	-	A194S	Uncertain	-
HTT	rs953132148	-	-	I311M	Uncertain	-
HTT	rs955594035	-	-	L1029F	Uncertain	-
HTT	rs963369791	-	-	I127F	Uncertain	-
HTT	rs965180252	-	-	I2249T	Uncertain	-
HTT	rs966455778	-	-	I2952M	Uncertain	-
HTT	rs928011618	-	-	M1137V	Uncertain	-
HTT	rs977161353	-	-	A1093V	Uncertain	-
HTT	rs983393260	-	-	I2592V	Uncertain	-
HTT	rs982184649	-	-	N1323H	Uncertain	-
HTT	rs982250758	-	-	H2620R	Uncertain	-
HTT	rs979525748	-	-	V2958A	Uncertain	-
HTT	rs1004472836	-	-	V1666M	Uncertain	-
HTT	rs1005721829	-	-	G697E	Uncertain	-
HTT	rs1007516809	-	-	F1230V	Uncertain	-
HTT	rs1010050706	-	-	M2135I	Uncertain	-
HTT	rs1015483155	-	-	V2171M	Uncertain	-
HTT	rs1017365771	-	-	L295P	Uncertain	-
HTT	rs1027771909	-	-	A690S	Uncertain	-
HTT	rs1028475846	-	-	S1694Y	Uncertain	-
HTT	rs1029077005	-	-	I401T	Uncertain	-
HTT	rs1031799833	-	-	K3018E	Uncertain	-
HTT	rs1035617537	-	-	L2676V	Uncertain	-
HTT	rs1041959339	-	-	L2839V	Uncertain	-
HTT	rs1042399205	-	-	S2903R	Uncertain	-
HTT	rs1049922567	-	-	V950A	Uncertain	-
HTT	rs1156916309	-	-	L1680V	Uncertain	-
HTT	rs1157473726	-	-	M2135V	Uncertain	-
HTT	rs1160407584	-	-	A128T	Uncertain	-
HTT	rs1160884603	-	-	Q1276K	Uncertain	-
HTT	rs1163382824	-	-	A829G	Uncertain	-
HTT	rs1162780391	-	-	L2173V	Uncertain	-
HTT	rs1162797367	-	-	L775F	Uncertain	-
HTT	rs1162804945	-	-	S3057F	Uncertain	-
HTT	rs1164178080	-	-	V2250M	Uncertain	-
HTT	rs1164181487	-	-	G2552A	Uncertain	-
HTT	rs1165260209	-	-	C3132Y	Uncertain	-
HTT	rs1165376627	-	-	T3053A	Uncertain	-
HTT	rs1167534230	-	-	S1573P	Uncertain	-
HTT	rs1167121677	-	-	W1390L	Uncertain	-
HTT	rs1168055380	-	-	H974D	Uncertain	-
HTT	rs1170103249	-	-	H2303Y	Uncertain	-
HTT	rs1170794020	-	-	I1014T	Uncertain	-
HTT	rs1174900279	-	-	Y984C	Uncertain	-
HTT	rs1179947015	-	-	L1074V	Uncertain	-
HTT	rs1180491916	-	-	F1588L	Uncertain	-
HTT	rs1181727696	-	-	V1591A	Uncertain	-
HTT	rs1184442866	-	-	L2724V	Uncertain	-
HTT	rs1187539305	-	-	V1273I	Uncertain	-
HTT	rs1190074649	-	-	V2510A	Uncertain	-
HTT	rs1191300430	-	-	M2832V	Uncertain	-
HTT	rs1194499045	-	-	S2293I	Uncertain	-
HTT	rs1194682775	-	-	I235V	Uncertain	-
HTT	rs1197047835	-	-	V2318I	Uncertain	-
HTT	rs1195590661	-	-	M1617T	Uncertain	-
HTT	rs1199615429	-	-	A2878G	Uncertain	-
HTT	rs1200003865	-	-	L2704R	Uncertain	-
HTT	rs1201754021	-	-	A2818T	Uncertain	-
HTT	rs1201284585	-	-	I757V	Uncertain	-
HTT	rs1203482112	-	-	S2854L	Uncertain	-
HTT	rs1204766239	-	-	S3055R	Uncertain	-
HTT	rs1205456681	-	-	Q3021H	Uncertain	-
HTT	rs1208058272	-	-	H2102Y	Uncertain	-
HTT	rs1211686127	-	-	V2786A	Uncertain	-
HTT	rs1211775797	-	-	Y288C	Uncertain	-
HTT	rs1212557235	-	-	L1747V	Uncertain	-
HTT	rs1213051398	-	-	F1771S	Uncertain	-
HTT	rs1213883484	-	-	A2005V	Uncertain	-
HTT	rs1217072801	-	-	L1705F	Uncertain	-
HTT	rs1216376830	-	-	I1430M	Uncertain	-
HTT	rs1216384593	-	-	D1468N	Uncertain	-
HTT	rs1217554925	-	-	W2682R	Uncertain	-
HTT	rs1217572672	-	-	I1482T	Uncertain	-
HTT	rs1220329346	-	-	V750I	Uncertain	-
HTT	rs1219745342	-	-	G1810S	Uncertain	-
HTT	rs1222527408	-	-	V111E	Uncertain	-
HTT	rs1223633275	-	-	V2311M	Uncertain	-
HTT	rs1224055035	-	-	A713T	Uncertain	-
HTT	rs1229773819	-	-	V1310I	Uncertain	-
HTT	rs1230927293	-	-	G2290S	Uncertain	-
HTT	rs1234194952	-	-	V1502L	Uncertain	-
HTT	rs1240208142	-	-	L1815V	Uncertain	-
HTT	rs1237847168	-	-	S1033P	Uncertain	-
HTT	rs1240672931	-	-	N1922S	Uncertain	-
HTT	rs1238956419	-	-	L296F	Uncertain	-
HTT	rs1242109826	-	-	T1999A	Uncertain	-
HTT	rs1239586233	-	-	I757T	Uncertain	-
HTT	rs1244225870	-	-	I2619M	Uncertain	-
HTT	rs1244386457	-	-	L2923F	Uncertain	-
HTT	rs1246583342	-	-	I2450T	Uncertain	-
HTT	rs1246746104	-	-	E3117K	Uncertain	-
HTT	rs1249974164	-	-	A2174T	Uncertain	-
HTT	rs1250097984	-	-	L2374S	Uncertain	-
HTT	rs1254631449	-	-	V1148G	Uncertain	-
HTT	rs1255194674	-	-	I1673M	Uncertain	-
HTT	rs1255280782	-	-	V2474I	Uncertain	-
HTT	rs1256277011	-	-	R1459W	Uncertain	-
HTT	rs1258498339	-	-	Q1670R	Uncertain	-
HTT	rs1260743406	-	-	M3051V	Uncertain	-
HTT	rs1260457762	-	-	I1786V	Uncertain	-
HTT	rs1262646511	-	-	L1834P	Uncertain	-
HTT	rs1264881707	-	-	G1810D	Uncertain	-
HTT	rs1268086695	-	-	H2824Y	Uncertain	-
HTT	rs1264212340	-	-	W1918R	Uncertain	-
HTT	rs1270093686	-	-	S2293R	Uncertain	-
HTT	rs1271688234	-	-	Y3099C	Uncertain	-
HTT	rs1274981170	-	-	S3078N	Uncertain	-
HTT	rs1275135995	-	-	S1229G	Uncertain	-
HTT	rs1274067886	-	-	L716F	Uncertain	-
HTT	rs1275712459	-	-	L2291V	Uncertain	-
HTT	rs1278746138	-	-	L2810V	Uncertain	-
HTT	rs1279841426	-	-	I110M	Uncertain	-
HTT	rs1279526689	-	-	I1613T	Uncertain	-
HTT	rs1281971007	-	-	V2003M	Uncertain	-
HTT	rs1283600580	-	-	I3077V	Uncertain	-
HTT	rs1286372399	-	-	S289T	Uncertain	-
HTT	rs1285597512	-	-	S1505C	Uncertain	-
HTT	rs1286022764	-	-	G1979E	Uncertain	-
HTT	rs1286697139	-	-	A3121T	Uncertain	-
HTT	rs1286916370	-	-	A1281V	Uncertain	-
HTT	rs1287021690	-	-	F1023S	Uncertain	-
HTT	rs1287073928	-	-	C107R	Uncertain	-
HTT	rs1287608158	-	-	V1833L	Uncertain	-
HTT	rs1289310054	-	-	I1755M	Uncertain	-
HTT	rs1290834438	-	-	Y735H	Uncertain	-
HTT	rs1293731411	-	-	A2400S	Uncertain	-
HTT	rs1293921879	-	-	I2506F	Uncertain	-
HTT	rs1298109155	-	-	I420F	Uncertain	-
HTT	rs1298469672	-	-	L2142I	Uncertain	-
HTT	rs1298532507	-	-	T768A	Uncertain	-
HTT	rs1298588369	-	-	I2314F	Uncertain	-
HTT	rs1299397523	-	-	F2837L	Uncertain	-
HTT	rs1300784431	-	-	L2235P	Uncertain	-
HTT	rs1303509203	-	-	E130K	Uncertain	-
HTT	rs1301710016	-	-	M1307T	Uncertain	-
HTT	rs1306894115	-	-	P3074S	Uncertain	-
HTT	rs1309974209	-	-	M1656T	Uncertain	-
HTT	rs1310282549	-	-	F2300L	Uncertain	-
HTT	rs1310984579	-	-	A274V	Uncertain	-
HTT	rs1311814483	-	-	I1614V	Uncertain	-
HTT	rs1315106177	-	-	R1995M	Uncertain	-
HTT	rs1315001677	-	-	A1831S	Uncertain	-
HTT	rs1316267315	-	-	A3063T	Uncertain	-
HTT	rs1316757421	-	-	V1993L	Uncertain	-
HTT	rs1321049145	-	-	V111M	Uncertain	-
HTT	rs1321073138	-	-	L1699P	Uncertain	-
HTT	rs1320268318	-	-	H2828L	Uncertain	-
HTT	rs1320271939	-	-	C2877Y	Uncertain	-
HTT	rs1317446502	-	-	R2175C	Uncertain	-
HTT	rs1331039650	-	-	L964V	Uncertain	-
HTT	rs1329819655	-	-	L2678F	Uncertain	-
HTT	rs1331744946	-	-	G1473D	Uncertain	-
HTT	rs1333168099	-	-	L312V	Uncertain	-
HTT	rs1338280368	-	-	Q2504P	Uncertain	-
HTT	rs1344017622	-	-	I3077T	Uncertain	-
HTT	rs1345141397	-	-	V2958L	Uncertain	-
HTT	rs1345667292	-	-	L1637S	Uncertain	-
HTT	rs1348095439	-	-	N1712S	Uncertain	-
HTT	rs1351547277	-	-	A1611G	Uncertain	-
HTT	rs1352353519	-	-	I401V	Uncertain	-
HTT	rs1353153981	-	-	A257T	Uncertain	-
HTT	rs1355502821	-	-	T1318I	Uncertain	-
HTT	rs1357618898	-	-	F1500L	Uncertain	-
HTT	rs1357654947	-	-	A2012T	Uncertain	-
HTT	rs1358018629	-	-	A1831V	Uncertain	-
HTT	rs1359423552	-	-	K249E	Uncertain	-
HTT	rs1363452184	-	-	V3061I	Uncertain	-
HTT	rs1363469852	-	-	D1926G	Uncertain	-
HTT	rs1363557000	-	-	F3001C	Uncertain	-
HTT	rs1364589136	-	-	V2008I	Uncertain	-
HTT	rs1367879346	-	-	A1308T	Uncertain	-
HTT	rs1380570045	-	-	M1069K	Uncertain	-
HTT	rs1380893520	-	-	V3118A	Uncertain	-
HTT	rs1380425334	-	-	V3015A	Uncertain	-
HTT	rs1381429067	-	-	L1997M	Uncertain	-
HTT	rs1372380539	-	-	I1545V	Uncertain	-
HTT	rs1373141265	-	-	C2859Y	Uncertain	-
HTT	rs1375429273	-	-	T1659S	Uncertain	-
HTT	rs1385224216	-	-	L3133F	Uncertain	-
HTT	rs1374552676	-	-	V300A	Uncertain	-
HTT	rs1387651792	-	-	Q2673H	Uncertain	-
HTT	rs1377885481	-	-	L316F	Uncertain	-
HTT	rs1379077767	-	-	Q1276L	Uncertain	-
HTT	rs1389054308	-	-	E422K	Uncertain	-
HTT	rs1379511203	-	-	L1680F	Uncertain	-
HTT	rs1397035194	-	-	Q2673R	Uncertain	-
HTT	rs1389310543	-	-	T1015A	Uncertain	-
HTT	rs1398573291	-	-	H1769R	Uncertain	-
HTT	rs1391168149	-	-	S1075W	Uncertain	-
HTT	rs1392760938	-	-	C2305Y	Uncertain	-
HTT	rs1400446435	-	-	S1685A	Uncertain	-
HTT	rs1400513633	-	-	P1495R	Uncertain	-
HTT	rs1394085385	-	-	Y320C	Uncertain	-
HTT	rs1402486052	-	-	C2820Y	Uncertain	-
HTT	rs1394589248	-	-	N2499S	Uncertain	-
HTT	rs1395764048	-	-	M1574V	Uncertain	-
HTT	rs1406907399	-	-	H914R	Uncertain	-
HTT	rs1407208079	-	-	H1421L	Uncertain	-
HTT	rs1406173120	-	-	I2952V	Uncertain	-
HTT	rs1406304135	-	-	A3095T	Uncertain	-
HTT	rs1407377689	-	-	C1441R	Uncertain	-
HTT	rs1408940460	-	-	D1994H	Uncertain	-
HTT	rs1411196779	-	-	Q2740H	Uncertain	-
HTT	rs1412295903	-	-	I1277T	Uncertain	-
HTT	rs1413434790	-	-	I1472M	Uncertain	-
HTT	rs1416506143	-	-	L1274I	Uncertain	-
HTT	rs1418186998	-	-	G720E	Uncertain	-
HTT	rs1421316844	-	-	T981I	Uncertain	-
HTT	rs1422559180	-	-	H1011R	Uncertain	-
HTT	rs1424449957	-	-	C2671R	Uncertain	-
HTT	rs1425737299	-	-	Q2227R	Uncertain	-
HTT	rs1423813185	-	-	M129I	Uncertain	-
HTT	rs1427237629	-	-	A1898T	Uncertain	-
HTT	rs1432072486	-	-	M2135T	Uncertain	-
HTT	rs1432100882	-	-	L1452M	Uncertain	-
HTT	rs1432470813	-	-	V322M	Uncertain	-
HTT	rs1434199791	-	-	N910D	Uncertain	-
HTT	rs1433865496	-	-	Y1704C	Uncertain	-
HTT	rs1439565558	-	-	L131R	Uncertain	-
HTT	rs1440552548	-	-	S3055N	Uncertain	-
HTT	rs1441074975	-	-	A1098T	Uncertain	-
HTT	rs1441390572	-	-	S2812P	Uncertain	-
HTT	rs1443249118	-	-	I2855T	Uncertain	-
HTT	rs1443954791	-	-	A3071V	Uncertain	-
HTT	rs1447492988	-	-	V2101I	Uncertain	-
HTT	rs1449504754	-	-	I1691V	Uncertain	-
HTT	rs1452176742	-	-	V685I	Uncertain	-
HTT	rs1451771950	-	-	G375R	Uncertain	-
HTT	rs1454594164	-	-	E2718Q	Uncertain	-
HTT	rs1453739523	-	-	Y2721F	Uncertain	-
HTT	rs1453173421	-	-	I2979V	Uncertain	-
HTT	rs1453378228	-	-	I983L	Uncertain	-
HTT	rs1454487113	-	-	I2498M	Uncertain	-
HTT	rs1452503346	-	-	V3069G	Uncertain	-
HTT	rs1458467298	-	-	L780H	Uncertain	-
HTT	rs1458830997	-	-	G2473R	Uncertain	-
HTT	rs1461954622	-	-	T979A	Uncertain	-
HTT	rs1462715328	-	-	K2105R	Uncertain	-
HTT	rs1464273139	-	-	P323S	Uncertain	-
HTT	rs1464720327	-	-	A397V	Uncertain	-
HTT	rs1465363894	-	-	Q1774R	Uncertain	-
HTT	rs1468079248	-	-	S2372L	Uncertain	-
HTT	rs1468454274	-	-	S2233C	Uncertain	-
HTT	rs1470120245	-	-	G297V	Uncertain	-
HTT	rs1471955955	-	-	Q2107R	Uncertain	-
HTT	rs1472770221	-	-	R1896G	Uncertain	-
HTT	rs1474543108	-	-	I2395S	Uncertain	-
HTT	rs1473697818	-	-	P301R	Uncertain	-
HTT	rs1476144855	-	-	C2671S	Uncertain	-
HTT	rs1477131141	-	-	W2468L	Uncertain	-
HTT	rs1477172188	-	-	L1071Q	Uncertain	-
HTT	rs1477841698	-	-	L1677M	Uncertain	-
HTT	rs1476911066	-	-	Q1445E	Uncertain	-
HTT	rs1478042225	-	-	I1795T	Uncertain	-
HTT	rs1483090778	-	-	M1587V	Uncertain	-
HTT	rs1483859334	-	-	L1324F	Uncertain	-
HTT	rs1484280561	-	-	A1153T	Uncertain	-
HTT	rs1487326676	-	-	Q1469H	Uncertain	-
HTT	rs1480517595	-	-	I983T	Uncertain	-
HTT	rs1488757687	-	-	G1554A	Uncertain	-
HTT	rs1560553761	-	-	F287V	Uncertain	-
HTT	rs1560607263	-	-	H2824Q	Uncertain	-
HTT	rs1560593094	-	-	S1941N	Uncertain	-
HTT	rs1578510398	-	-	N258S	Uncertain	-
HTT	rs1578510457	-	-	S273A	Uncertain	-
HTT	rs1578515010	-	-	Y358C	Uncertain	-
HTT	rs1578535335	-	-	L1031F	Uncertain	-
HTT	rs1578559303	-	-	G1321V	Uncertain	-
HTT	rs1578559453	-	-	T1367P	Uncertain	-
HTT	rs1578561117	-	-	Q1457R	Uncertain	-
HTT	rs1578563804	-	-	I1497V	Uncertain	-
HTT	rs1578563821	-	-	L1501F	Uncertain	-
HTT	rs1578565764	-	-	I1545T	Uncertain	-
HTT	rs1578593766	-	-	A2226V	Uncertain	-
HTT	rs1578593796	-	-	K2234T	Uncertain	-
HTT	rs1578595097	-	-	A2304T	Uncertain	-
HTT	rs1578604861	-	-	I2549V	Uncertain	-
HTT	rs1578609740	-	-	Y2679S	Uncertain	-
HTT	rs1578567442	-	-	V1591I	Uncertain	-
IAPP	rs1800203	-	VAR_012080	S53G	Benign	-
IAPP	rs149268012	-	-	N54I	Uncertain	-
IAPP	rs369714240	-	-	H51N	Uncertain	-
IAPP	rs750354470	-	-	F48Y	Uncertain	-
IAPP	rs773753046	-	-	I59T	Uncertain	-
IAPP	rs865988991	-	-	A58V	Uncertain	-
IAPP	rs930462939	-	-	A58T	Uncertain	-
IAPP	rs1200804343	-	-	A46T	Uncertain	-
IAPP	rs1242505102	-	-	A46V	Uncertain	-
IAPP	rs1336461178	-	-	L60F	Uncertain	-
IAPP	rs1466929132	-	-	G57S	Uncertain	-
INS	-	VCV001162205	-	L39F	Pathogenic	Maturity onset diabetes mellitus in young|Maturity-onset diabetes of the young type 10
INS	rs121908277	VCV000068732	VAR_063740	Y103C	Pathogenic	Permanent neonatal diabetes mellitus|not provided/Diabetes mellitus, permanent neonatal, 4 (PNDM4) [MIM:618858]
INS	rs121908276	VCV000068731	VAR_063739	S101C	Uncertain	Permanent neonatal diabetes mellitus/Diabetes mellitus, permanent neonatal, 4 (PNDM4) [MIM:618858]
INS	rs80356668	VCV000013389	VAR_063731	F48C	Pathogenic	Neonatal diabetes mellitus/Diabetes mellitus, permanent neonatal, 4 (PNDM4) [MIM:618858]
INS	rs80356668	VCV000013378	VAR_003972	F48S	Pathogenic	Hyperproinsulinemia/-
INS	rs148685531	VCV000013377	VAR_003973	F49L	Pathogenic	Hyperproinsulinemia/-
INS	rs886037863	VCV000253331	-	V42A	Pathogenic	Maturity-onset diabetes of the young type 10
INS	rs80356667	VCV000021115	VAR_063730	G47V	Uncertain	Permanent neonatal diabetes mellitus/Diabetes mellitus, permanent neonatal, 4 (PNDM4) [MIM:618858]
INS	rs80356666	VCV000021114	VAR_063728	C43G	Pathogenic	Diabetes mellitus, permanent neonatal 4/Diabetes mellitus, permanent neonatal, 4 (PNDM4) [MIM:618858]
INS	rs11557614	-	-	A38V	Uncertain	-
INS	rs556809279	-	-	T51I	Uncertain	-
INS	rs1313322794	-	-	G47R	Uncertain	-
INS	rs1410071121	-	-	T51A	Uncertain	-
INS	rs1564912261	-	-	A38T	Uncertain	-
ITM2B	rs1401443028	VCV001804825	-	A80T	Uncertain	not specified
ITM2B	-	VCV001510147	-	V260A	Uncertain	not provided
ITM2B	-	VCV001471997	-	T171I	Uncertain	not provided
ITM2B	-	VCV001435638	-	H200Q	Uncertain	not provided
ITM2B	-	VCV001423480	-	A189V	Uncertain	not provided
ITM2B	rs139394220	VCV001138372	-	I251V	Benign	not provided
ITM2B	rs1951769958	VCV000872947	-	L65F	Uncertain	Vascular dementia
ITM2B	rs606231283	VCV000157606	VAR_072434	E261A	Pathogenic	Retinal dystrophy with inner retinal dysfunction and ganglion cell anomalies/Retinal dystrophy with inner retinal dysfunction and ganglion cell abnormalities (RDGCA) [MIM:616079]
ITM2B	rs11556901	-	-	Q195K	Uncertain	-
ITM2B	rs541331841	-	-	T114A	Uncertain	-
ITM2B	rs578006622	-	-	A250T	Uncertain	-
ITM2B	rs745566936	-	-	A73P	Uncertain	-
ITM2B	rs747798420	-	-	L263S	Uncertain	-
ITM2B	rs748368864	-	-	N186S	Uncertain	-
ITM2B	rs749707917	-	-	V86M	Uncertain	-
ITM2B	rs750762827	-	-	F129L	Uncertain	-
ITM2B	rs951878015	-	-	Y165C	Uncertain	-
ITM2B	rs752270142	-	-	T171P	Uncertain	-
ITM2B	rs751925702	-	-	V68F	Uncertain	-
ITM2B	rs954325304	-	-	K77R	Uncertain	-
ITM2B	rs141232990	-	-	I167T	Uncertain	-
ITM2B	rs752792298	-	-	A52V	Uncertain	-
ITM2B	rs1164606441	-	-	S8Y	Uncertain	-
ITM2B	rs1197319218	-	-	Y93C	Uncertain	-
ITM2B	rs1048587576	-	-	F217L	Uncertain	-
ITM2B	rs1180582217	-	-	M175T	Uncertain	-
ITM2B	rs1185185327	-	-	M203V	Uncertain	-
ITM2B	rs1266371245	-	-	I173T	Uncertain	-
ITM2B	rs1287618313	-	-	I145V	Uncertain	-
ITM2B	rs1399450258	-	-	L198M	Uncertain	-
ITM2B	rs1272422512	-	-	R252Q	Uncertain	-
ITM2B	rs1272423548	-	-	V166L	Uncertain	-
ITM2B	rs1244495796	-	-	A189G	Uncertain	-
ITM2B	rs1296475113	-	-	W55C	Uncertain	-
ITM2B	rs1405528003	-	-	F217I	Uncertain	-
ITM2B	rs1323966613	-	-	H147L	Uncertain	-
ITM2B	rs1249159990	-	-	K77E	Uncertain	-
ITM2B	rs1490289759	-	-	S172Y	Uncertain	-
ITM2B	rs1471106936	-	-	D213V	Uncertain	-
ITM2B	rs1566163306	-	-	K92T	Uncertain	-
ITM2B	rs1566163994	-	-	I185V	Uncertain	-
ITM2B	rs1566163996	-	-	I185T	Uncertain	-
ITM2B	rs1331478898	-	-	I219L	Uncertain	-
ITM2B	rs1365902742	-	-	C248Y	Uncertain	-
ITM2B	rs1474201024	-	-	S8P	Uncertain	-
ITM2B	rs1472902527	-	-	I199L	Uncertain	-
ITM2B	rs1424337883	-	-	C89Y	Uncertain	-
ITM2B	rs1428007068	-	-	L263V	Uncertain	-
ITM2B	rs1593396666	-	-	H200R	Uncertain	-
ITM2B	rs146286944	-	-	V174I	Uncertain	-
ITM2B	rs149490262	-	-	M57L	Uncertain	-
ITM2B	rs199884227	-	-	R221Q	Uncertain	-
ITM2B	rs373587210	-	-	Q195H	Uncertain	-
ITM2B	rs373968526	-	-	V260M	Uncertain	-
ITM2B	rs758048491	-	-	I173L	Uncertain	-
ITM2B	rs761159398	-	-	Y220C	Uncertain	-
ITM2B	rs764604146	-	-	A62V	Uncertain	-
ITM2B	rs765077508	-	-	F249L	Uncertain	-
ITM2B	rs765682225	-	-	M57I	Uncertain	-
ITM2B	rs768875245	-	-	N179S	Uncertain	-
ITM2B	rs771173753	-	-	V146L	Uncertain	-
ITM2B	rs771676204	-	-	I264V	Uncertain	-
ITM2B	rs770332292	-	-	Y197C	Uncertain	-
ITM2B	rs773922518	-	-	D213N	Uncertain	-
ITM2B	rs777134037	-	-	I173M	Uncertain	-
ITM2B	rs779036982	-	-	L183F	Uncertain	-
ITM2B	rs779234032	-	-	N7T	Uncertain	-
ITM2B	rs781522686	-	-	I69T	Uncertain	-
ITM2B	rs1371739910	-	-	A189T	Uncertain	-
ITM2B	rs1376045840	-	-	M57T	Uncertain	-
ITM2B	rs1443463915	-	-	H200D	Uncertain	-
ITM2B	rs1448594631	-	-	P168R	Uncertain	-
ITM2B	rs1450459875	-	-	F218Y	Uncertain	-
KRT1	-	VCV001698955	-	E478G	Pathogenic	Bullous ichthyosiform erythroderma
KRT1	rs758313016	VCV001566648	-	I312T	Benign	not provided
KRT1	-	VCV001352039	-	S338P	Uncertain	not provided
KRT1	-	VCV001193914	-	V198G	Pathogenic	not provided
KRT1	rs1555171527	VCV000432026	-	A192P	Pathogenic	not provided
KRT1	rs58949162	VCV000391788	-	E478D	Pathogenic	not provided
KRT1	rs14024	VCV000309637	VAR_003863	K633R	Benign	Diffuse nonepidermolytic palmoplantar keratoderma|not provided|Bullous ichthyosiform erythroderma/-
KRT1	rs140098565	VCV000309636	-	T638A	Benign	Diffuse nonepidermolytic palmoplantar keratoderma|Bullous ichthyosiform erythroderma
KRT1	rs60297570	VCV000066662	-	S233L	Pathogenic	not provided
KRT1	rs61616632	VCV000066659	-	L208P	Pathogenic	Bullous ichthyosiform erythroderma
KRT1	rs60937700	VCV000066654	VAR_003857	S193P	Uncertain	not provided/Epidermolytic hyperkeratosis (EHK) [MIM:113800]
KRT1	rs59208902	VCV000066653	-	F191L	Uncertain	not provided
KRT1	rs58008716	VCV000066652	-	F191C	Uncertain	not provided
KRT1	rs59022806	VCV000066651	-	F191I	Uncertain	not provided
KRT1	rs57959072	VCV000066642	VAR_003853	V155G	Uncertain	not provided/Epidermolytic hyperkeratosis (EHK) [MIM:113800]
KRT1	rs59089201	VCV000066626	VAR_071986	E478Q	Uncertain	not provided/Epidermolytic hyperkeratosis (EHK) [MIM:113800]
KRT1	rs59089201	VCV000066625	-	E478K	Uncertain	not provided
KRT1	rs57959072	VCV000015913	VAR_017820	V155D	Pathogenic	Bullous ichthyosiform erythroderma/Epidermolytic hyperkeratosis (EHK) [MIM:113800]
KRT1	rs61218439	VCV000015912	VAR_017825	I479F	Pathogenic	Ichthyosis, annular epidermolytic, 2/Ichthyosis annular epidermolytic (AEI) [MIM:607602]
KRT1	rs57837128	VCV000015911	VAR_017826	I479T	Pathogenic	not provided|Annular epidermolytic ichthyosis/Epidermolytic hyperkeratosis (EHK) [MIM:113800]
KRT1	-	-	VAR_003858	I312V	Benign	-
KRT1	rs140098565	-	-	T638S	Benign	-
KRT1	rs149480015	-	-	I78V	Uncertain	-
KRT1	rs371171252	-	-	Y319C	Uncertain	-
KRT1	rs376915013	-	-	T637I	Uncertain	-
KRT1	rs532003323	-	-	V632M	Uncertain	-
KRT1	rs751464239	-	-	S504F	Uncertain	-
KRT1	rs757838499	-	-	V505G	Uncertain	-
KRT1	rs763533681	-	-	V503L	Uncertain	-
KRT1	rs769968882	-	-	S349N	Uncertain	-
KRT1	rs773587262	-	-	N334S	Uncertain	-
KRT1	rs778141439	-	-	V635I	Uncertain	-
KRT1	rs906849651	-	-	S504A	Uncertain	-
KRT1	rs1165329837	-	-	I235L	Uncertain	-
KRT1	rs1181565374	-	-	I351M	Uncertain	-
KRT1	rs1224329691	-	-	S77A	Uncertain	-
KRT1	rs1222036560	-	-	Q320E	Uncertain	-
KRT1	rs1284370870	-	-	A22P	Uncertain	-
KRT1	rs1297499679	-	-	T637A	Uncertain	-
KRT1	rs1302154097	-	-	I76M	Uncertain	-
KRT1	rs1313008334	-	-	N334H	Uncertain	-
KRT1	rs1336813635	-	-	V80M	Uncertain	-
KRT1	rs1347712604	-	-	V155I	Uncertain	-
KRT1	rs1362626391	-	-	S75N	Uncertain	-
KRT1	rs1363658244	-	-	E232K	Uncertain	-
KRT1	rs1472943863	-	-	L347P	Uncertain	-
KRT1	rs1405186447	-	-	T316A	Uncertain	-
KRT1	rs1412177342	-	-	V285L	Uncertain	-
KRT1	rs14024	-	-	K633M	Benign	-
KRT1	rs61616632	-	-	L208R	Pathogenic	-
KRT14	rs1907401835	VCV001048025	-	L402R	Pathogenic	Epidermolysis bullosa simplex
KRT14	rs748092575	VCV001013388	-	Q189R	Uncertain	not provided
KRT14	rs752051443	VCV000796903	-	T180K	Benign	not provided
KRT14	rs1555571799	VCV000450450	-	L370P	Pathogenic	not provided
KRT14	rs267607651	VCV000066372	-	V186I	Uncertain	not provided
KRT14	rs61765950	VCV000066370	-	I176M	Uncertain	not provided
KRT14	rs267607394	VCV000066310	-	L401P	Uncertain	not provided
KRT14	rs550076306	-	-	G48D	Uncertain	-
KRT14	rs200761340	-	-	T178P	Uncertain	-
KRT14	rs202184505	-	-	L177P	Uncertain	-
KRT14	rs774296675	-	-	I190T	Uncertain	-
KRT14	rs752866324	-	-	Q369P	Uncertain	-
KRT14	rs752958645	-	-	V404M	Uncertain	-
KRT14	rs761466574	-	-	W305L	Uncertain	-
KRT14	rs763248185	-	-	M368L	Uncertain	-
KRT14	rs764099366	-	-	V181M	Uncertain	-
KRT14	rs765478099	-	-	A184D	Uncertain	-
KRT14	rs768837237	-	-	G49S	Uncertain	-
KRT14	rs771382097	-	-	D403G	Uncertain	-
KRT14	rs771792233	-	-	L187P	Uncertain	-
KRT14	rs1202404380	-	-	L50P	Uncertain	-
KRT14	rs1216906283	-	-	C367Y	Uncertain	-
KRT14	rs1298559785	-	-	L187F	Uncertain	-
KRT14	rs1352692209	-	-	I400S	Uncertain	-
KRT14	rs1190085473	-	-	V404A	Uncertain	-
KRT14	rs1410283559	-	-	T180A	Uncertain	-
KRT14	rs1455492561	-	-	I176L	Uncertain	-
KRT14	rs1486286930	-	-	G49D	Uncertain	-
KRT5	-	VCV001704289	-	V323M	Pathogenic	Epidermolysis bullosa simplex 2B, generalized intermediate
KRT5	-	VCV001520153	-	V186G	Uncertain	not provided
KRT5	-	VCV001502324	-	I183S	Pathogenic	not provided
KRT5	rs1938615785	VCV001047991	-	E466Q	Pathogenic	Epidermolysis bullosa simplex
KRT5	rs1938635857	VCV001047990	VAR_071632	T321P	Pathogenic	Epidermolysis bullosa simplex/Epidermolysis bullosa simplex 2C, localized (EBS2C) [MIM:619594]
KRT5	rs755413229	VCV000982659	-	S75Y	Uncertain	Dowling-Degos disease 1
KRT5	rs267607452	VCV000882222	-	R187Q	Benign	Epidermolysis bullosa simplex
KRT5	rs199854656	VCV000880833	-	M303L	Benign	Epidermolysis bullosa simplex
KRT5	rs1555156076	VCV000438651	-	V465G	Pathogenic	Epidermolysis bullosa simplex, Koebner type
KRT5	rs781707438	VCV000309554	-	S579Y	Benign	Epidermolysis bullosa simplex
KRT5	rs58107458	VCV000066289	VAR_010461	L325P	Uncertain	not provided/Epidermolysis bullosa simplex 2B, generalized intermediate (EBS2B) [MIM:619588]
KRT5	rs59335325	VCV000066288	-	V324A	Uncertain	not provided
KRT5	rs59335325	VCV000066287	VAR_026541	V324D	Uncertain	not provided/Epidermolysis bullosa simplex 2C, localized (EBS2C) [MIM:619594]
KRT5	rs59840738	VCV000066286	VAR_010460	V323A	Uncertain	not provided/Epidermolysis bullosa simplex 2B, generalized intermediate (EBS2B) [MIM:619588]
KRT5	rs267607452	VCV000066269	VAR_086639	R187P	Uncertain	not provided/Epidermolysis bullosa simplex 2C, localized (EBS2C) [MIM:619594]
KRT5	rs267607457	VCV000066268	VAR_071631	V186E	Pathogenic	Epidermolysis bullosa simplex/Epidermolysis bullosa simplex 2C, localized (EBS2C) [MIM:619594]
KRT5	rs121912475	VCV000066267	VAR_031642	V186M	Pathogenic	not provided|Epidermolysis bullosa simplex/Epidermolysis bullosa simplex 2B, generalized intermediate (EBS2B) [MIM:619588]
KRT5	rs267607443	VCV000066263	VAR_086637	I183M	Uncertain	not provided/Epidermolysis bullosa simplex 2A, generalized severe (EBS2A) [MIM:619555]
KRT5	rs267607661	VCV000066262	VAR_086638	I183T	Uncertain	not provided/Epidermolysis bullosa simplex 2D, generalized, intermediate or severe, autosomal recessive (EBS2D) [MIM:619599]
KRT5	rs58577926	VCV000066260	-	I183F	Uncertain	not provided
KRT5	rs58577926	VCV000066259	-	I183V	Uncertain	not provided
KRT5	rs58480900	VCV000066258	VAR_086635	A180D	Uncertain	not provided/Epidermolysis bullosa simplex 2B, generalized intermediate (EBS2B) [MIM:619588]
KRT5	rs267607451	VCV000066257	VAR_086636	A180P	Pathogenic	not provided/Epidermolysis bullosa simplex 2A, generalized severe (EBS2A) [MIM:619555]
KRT5	rs57781042	VCV000066256	VAR_010458	F179S	Uncertain	not provided/Epidermolysis bullosa simplex 2A, generalized severe (EBS2A) [MIM:619555]
KRT5	rs1065115	VCV000066230	VAR_028763	S79R	Uncertain	not provided/-
KRT5	rs267607442	VCV000066228	-	F577Y	Uncertain	not provided
KRT5	rs60062350	VCV000066211	VAR_086649	I467M	Uncertain	not provided/Epidermolysis bullosa simplex 2A, generalized severe (EBS2A) [MIM:619555]
KRT5	rs60271599	VCV000066210	VAR_010466	I467T	Pathogenic	not provided/Epidermolysis bullosa simplex 2A, generalized severe (EBS2A) [MIM:619555]
KRT5	rs58288198	VCV000066209	-	I467L	Uncertain	not provided
KRT5	rs62642056	VCV000066208	VAR_086648	E466D	Pathogenic	not provided|Epidermolysis bullosa simplex/Epidermolysis bullosa simplex 2B, generalized intermediate (EBS2B) [MIM:619588]
KRT5	rs121912475	VCV000014652	VAR_013829	V186L	Pathogenic	Epidermolysis bullosa simplex/Epidermolysis bullosa simplex 2B, generalized intermediate (EBS2B) [MIM:619588]
KRT5	rs60715293	VCV000014650	VAR_010459	S181P	Pathogenic	Epidermolysis bullosa simplex 1A, generalized severe/Epidermolysis bullosa simplex 2A, generalized severe (EBS2A) [MIM:619555]
KRT5	rs57599352	VCV000014639	VAR_003876	L463P	Pathogenic	not provided|Epidermolysis bullosa simplex/Epidermolysis bullosa simplex 2B, generalized intermediate (EBS2B) [MIM:619588]
KRT5	-	-	VAR_086643	V323G	Pathogenic	Epidermolysis bullosa simplex 2C, localized (EBS2C) [MIM:619594]
KRT5	-	-	VAR_086644	L325F	Pathogenic	Epidermolysis bullosa simplex 2C, localized (EBS2C) [MIM:619594]
KRT5	rs199505033	-	-	S50T	Uncertain	-
KRT5	rs373891687	-	-	D336N	Uncertain	-
KRT5	rs556992218	-	-	G53D	Uncertain	-
KRT5	rs751505210	-	-	D184N	Uncertain	-
KRT5	rs754297557	-	-	T78S	Uncertain	-
KRT5	rs754348635	-	-	A340V	Uncertain	-
KRT5	rs757982689	-	-	D308G	Uncertain	-
KRT5	rs758969808	-	-	V465M	Uncertain	-
KRT5	rs760876234	-	-	V49G	Uncertain	-
KRT5	rs762388603	-	-	Q221L	Uncertain	-
KRT5	rs768019473	-	-	E220K	Uncertain	-
KRT5	rs767689296	-	-	F577I	Uncertain	-
KRT5	rs769053414	-	-	T321I	Uncertain	-
KRT5	rs773410009	-	-	A52V	Uncertain	-
KRT5	rs780099328	-	-	A340T	Uncertain	-
KRT5	rs779166505	-	-	I74L	Uncertain	-
KRT5	rs781440465	-	-	S496I	Uncertain	-
KRT5	rs1049816739	-	-	Y222C	Uncertain	-
KRT5	rs1159675209	-	-	S492F	Uncertain	-
KRT5	rs1246854113	-	-	V578F	Uncertain	-
KRT5	rs1283483642	-	-	S75P	Uncertain	-
KRT5	rs1288077456	-	-	I76S	Uncertain	-
KRT5	rs1348541655	-	-	F182L	Uncertain	-
KRT5	rs1401028269	-	-	V324F	Uncertain	-
KRT5	rs1463063008	-	-	I74T	Uncertain	-
KRT5	rs1484270830	-	-	M305L	Uncertain	-
KRT5	rs1565592215	-	-	V493L	Uncertain	-
KRT5	rs1592192786	-	-	T581P	Uncertain	-
KRT5	rs1592192788	-	-	T580P	Uncertain	-
KRT5	rs1420710438	-	-	F302S	Uncertain	-
LAMA1	-	VCV001714539	-	I2522V	Uncertain	not provided
LAMA1	-	VCV001711894	-	D2405N	Uncertain	not provided
LAMA1	-	VCV001704761	-	R2988H	Uncertain	not provided
LAMA1	rs748576952	VCV001698392	-	R256H	Pathogenic	Ataxia - intellectual disability - oculomotor apraxia - cerebellar cysts syndrome
LAMA1	rs182068076	VCV001665902	-	L2588S	Benign	not provided
LAMA1	rs774240773	VCV001588734	-	N2653S	Benign	not provided
LAMA1	rs374756793	VCV001566347	-	I595T	Benign	not provided
LAMA1	rs375511472	VCV001510398	-	Y2287C	Uncertain	not provided
LAMA1	rs143815838	VCV001504490	-	M2331V	Uncertain	not provided
LAMA1	rs758586817	VCV001499638	-	T590M	Uncertain	not provided
LAMA1	-	VCV001499565	-	Y1886D	Uncertain	not provided
LAMA1	rs767031029	VCV001492310	-	V1194F	Uncertain	not provided
LAMA1	-	VCV001469068	-	A1242P	Uncertain	not provided
LAMA1	-	VCV001464795	-	R684W	Uncertain	not provided
LAMA1	rs748714561	VCV001445516	-	G527R	Uncertain	not provided
LAMA1	rs370865543	VCV001444812	-	V1182F	Uncertain	not provided
LAMA1	rs765514677	VCV001416553	-	D2181N	Uncertain	not provided
LAMA1	rs1272667332	VCV001407733	-	I2356V	Uncertain	not provided
LAMA1	rs370352054	VCV001399589	-	V2625I	Uncertain	not provided
LAMA1	rs141494356	VCV001397206	-	A2119S	Uncertain	not provided
LAMA1	rs376219041	VCV001371802	-	T2517M	Uncertain	not provided
LAMA1	-	VCV001353343	-	V2914E	Uncertain	not provided
LAMA1	rs780966401	VCV001352619	-	N665S	Uncertain	not provided
LAMA1	rs946418722	VCV001312772	-	V116G	Uncertain	not provided
LAMA1	rs764611167	VCV001312364	-	I224V	Uncertain	not provided
LAMA1	rs773312549	VCV001312363	-	A673T	Uncertain	not provided
LAMA1	-	VCV001307299	-	L587P	Uncertain	not provided
LAMA1	rs138476816	VCV001206246	-	V1049M	Benign	not provided
LAMA1	rs62081533	VCV001168734	-	I1659V	Benign	not provided
LAMA1	rs671871	VCV001168730	VAR_056138	I2076T	Benign	Ataxia - intellectual disability - oculomotor apraxia - cerebellar cysts syndrome|not provided/-
LAMA1	rs117225191	VCV001168729	-	L2144V	Benign	not provided
LAMA1	rs200657079	VCV001032334	-	I124T	Uncertain	Ataxia - intellectual disability - oculomotor apraxia - cerebellar cysts syndrome
LAMA1	rs199766289	VCV001030936	-	I1909T	Uncertain	Ataxia - intellectual disability - oculomotor apraxia - cerebellar cysts syndrome
LAMA1	rs373014487	VCV001028396	-	M2755V	Uncertain	Ataxia - intellectual disability - oculomotor apraxia - cerebellar cysts syndrome
LAMA1	rs566655	VCV000803473	VAR_060785	N674T	Benign	not provided|Ataxia - intellectual disability - oculomotor apraxia - cerebellar cysts syndrome/-
LAMA1	rs60009920	VCV000786331	VAR_061347	L2511M	Benign	not provided/-
LAMA1	rs73390524	VCV000786326	-	E2655Q	Benign	not provided
LAMA1	rs112194576	VCV000780473	-	R222Q	Benign	not provided
LAMA1	rs16951079	VCV000778768	VAR_056133	V559I	Benign	not provided/-
LAMA1	rs140718292	VCV000775113	-	R225H	Benign	not provided
LAMA1	rs138692442	VCV000748428	-	R2988C	Benign	not provided
LAMA1	rs143933905	VCV000732516	-	N2553K	Benign	not provided
LAMA1	rs115127419	VCV000714867	-	A1242T	Benign	not provided
LAMA1	rs143997842	VCV000713832	-	A558V	Benign	not provided
LAMA1	rs144429570	VCV000708466	-	R729H	Benign	not provided
LAMA1	rs777575793	VCV000598118	-	L2155F	Uncertain	not provided
LAMA1	rs1555656402	VCV000522946	-	C739Y	Uncertain	Ataxia - intellectual disability - oculomotor apraxia - cerebellar cysts syndrome
LAMA1	rs367987988	VCV000444423	-	R1220Q	Uncertain	not provided
LAMA1	rs1057520202	VCV000377344	-	V637M	Uncertain	not provided
LAMA1	rs886042938	VCV000284740	-	Y2754H	Uncertain	not provided
LAMA1	rs797044940	VCV000208764	-	Y2624H	Pathogenic	Inborn genetic diseases
LAMA1	rs528185369	VCV000194232	-	V610I	Uncertain	not provided
LAMA1	rs543432434	-	-	R1180L	Uncertain	-
LAMA1	rs185076723	-	-	R2744C	Uncertain	-
LAMA1	rs185086681	-	-	I1810F	Uncertain	-
LAMA1	rs747612750	-	-	A2887T	Uncertain	-
LAMA1	rs747747527	-	-	V2169M	Uncertain	-
LAMA1	rs748760453	-	-	T199R	Uncertain	-
LAMA1	rs187493441	-	-	Y2435C	Uncertain	-
LAMA1	rs546562151	-	-	R2988L	Uncertain	-
LAMA1	rs751064724	-	-	L669V	Uncertain	-
LAMA1	rs751149306	-	-	I1270T	Uncertain	-
LAMA1	rs751809093	-	-	R1220W	Uncertain	-
LAMA1	rs750113296	-	-	L533F	Uncertain	-
LAMA1	rs750148748	-	-	A2901E	Uncertain	-
LAMA1	rs750185055	-	-	G2834V	Uncertain	-
LAMA1	rs751603594	-	-	Q2767H	Uncertain	-
LAMA1	rs199862694	-	-	G2995R	Uncertain	-
LAMA1	rs199940262	-	-	A1882G	Uncertain	-
LAMA1	rs16951079	-	-	V559F	Benign	-
LAMA1	rs200204767	-	-	K2648Q	Uncertain	-
LAMA1	rs753911030	-	-	D731E	Uncertain	-
LAMA1	rs199719835	-	-	L2080V	Uncertain	-
LAMA1	rs753544600	-	-	D699Y	Uncertain	-
LAMA1	rs192340222	-	-	A2391S	Uncertain	-
LAMA1	rs752705969	-	-	A704T	Uncertain	-
LAMA1	rs367598361	-	-	V2547I	Uncertain	-
LAMA1	rs926563368	-	-	T2141I	Uncertain	-
LAMA1	rs754182875	-	-	F2156L	Uncertain	-
LAMA1	rs200570694	-	-	V730L	Uncertain	-
LAMA1	rs754386803	-	-	M560V	Uncertain	-
LAMA1	rs754429828	-	-	V2326M	Uncertain	-
LAMA1	rs755315284	-	-	F2156V	Uncertain	-
LAMA1	rs755439582	-	-	I2940T	Uncertain	-
LAMA1	rs552082654	-	-	G585R	Uncertain	-
LAMA1	rs756804196	-	-	V1269A	Uncertain	-
LAMA1	rs368852040	-	-	E1192K	Uncertain	-
LAMA1	rs553037503	-	-	A2515T	Uncertain	-
LAMA1	rs927562686	-	-	S1240R	Benign	-
LAMA1	rs756997088	-	-	I2651M	Uncertain	-
LAMA1	rs757016883	-	-	A558T	Uncertain	-
LAMA1	rs369240094	-	-	G2899R	Uncertain	-
LAMA1	rs55731565	-	-	L2751M	Uncertain	-
LAMA1	rs369357307	-	-	L1783F	Uncertain	-
LAMA1	rs369422681	-	-	R2744H	Uncertain	-
LAMA1	rs757678340	-	-	A2207T	Uncertain	-
LAMA1	rs928288417	-	-	T108A	Uncertain	-
LAMA1	rs757715487	-	-	V701M	Uncertain	-
LAMA1	rs754851744	-	-	A608V	Uncertain	-
LAMA1	rs201437320	-	-	Y1904F	Uncertain	-
LAMA1	rs758356956	-	-	F3066S	Uncertain	-
LAMA1	rs758429079	-	-	F2545L	Uncertain	-
LAMA1	rs758571782	-	-	V2176G	Uncertain	-
LAMA1	rs929146213	-	-	V266I	Uncertain	-
LAMA1	rs370249044	-	-	I261L	Uncertain	-
LAMA1	rs371541660	-	-	Q2077H	Uncertain	-
LAMA1	rs371549771	-	-	D2405Y	Uncertain	-
LAMA1	rs759490917	-	-	I595F	Uncertain	-
LAMA1	rs759652635	-	-	A2879V	Uncertain	-
LAMA1	rs759980050	-	-	T110I	Uncertain	-
LAMA1	rs372314380	-	-	A1242V	Uncertain	-
LAMA1	rs761053984	-	-	L2358V	Uncertain	-
LAMA1	rs761061272	-	-	G2159S	Uncertain	-
LAMA1	rs373670761	-	-	T2335I	Uncertain	-
LAMA1	rs756232398	-	-	N28S	Uncertain	-
LAMA1	rs756274643	-	-	G737R	Uncertain	-
LAMA1	rs756589179	-	-	S2355F	Uncertain	-
LAMA1	rs756601047	-	-	E2943G	Uncertain	-
LAMA1	rs761912756	-	-	V360F	Uncertain	-
LAMA1	rs375032577	-	-	V530F	Uncertain	-
LAMA1	rs762026861	-	-	G2626W	Uncertain	-
LAMA1	rs762133369	-	-	N2334S	Uncertain	-
LAMA1	rs762899482	-	-	M2548K	Uncertain	-
LAMA1	rs762965329	-	-	V1811F	Uncertain	-
LAMA1	rs763090349	-	-	S1993L	Uncertain	-
LAMA1	rs376554656	-	-	T2917I	Uncertain	-
LAMA1	rs763493907	-	-	C270Y	Uncertain	-
LAMA1	rs933148971	-	-	V2250F	Uncertain	-
LAMA1	rs762602443	-	-	L1783P	Uncertain	-
LAMA1	rs762623759	-	-	V2400M	Uncertain	-
LAMA1	rs762681281	-	-	M1272V	Uncertain	-
LAMA1	rs1000298760	-	-	S1667R	Uncertain	-
LAMA1	rs758996140	-	-	A1903T	Uncertain	-
LAMA1	rs759093705	-	-	A759V	Uncertain	-
LAMA1	rs759327949	-	-	A1999T	Uncertain	-
LAMA1	rs761525131	-	-	H105R	Uncertain	-
LAMA1	rs556836309	-	-	S2585C	Uncertain	-
LAMA1	rs760753698	-	-	Q2328H	Uncertain	-
LAMA1	rs760823496	-	-	V2512L	Uncertain	-
LAMA1	rs760863493	-	-	L1885R	Uncertain	-
LAMA1	rs760911885	-	-	M2248L	Uncertain	-
LAMA1	rs763587965	-	-	I1270M	Uncertain	-
LAMA1	rs763867369	-	-	V1241M	Uncertain	-
LAMA1	rs763976226	-	-	M2548V	Uncertain	-
LAMA1	rs764149276	-	-	S1993P	Uncertain	-
LAMA1	rs764332410	-	-	T2745M	Uncertain	-
LAMA1	rs764356206	-	-	I1705N	Uncertain	-
LAMA1	rs527473110	-	-	T2881M	Uncertain	-
LAMA1	rs77885852	-	-	L2766P	Uncertain	-
LAMA1	rs528185369	-	-	V610L	Uncertain	-
LAMA1	rs78172771	-	-	M1706R	Uncertain	-
LAMA1	rs765304713	-	-	I2554T	Uncertain	-
LAMA1	rs766447172	-	-	Q2328P	Uncertain	-
LAMA1	rs766665086	-	-	V641L	Uncertain	-
LAMA1	rs766888109	-	-	F117L	Uncertain	-
LAMA1	rs765870262	-	-	R2360C	Uncertain	-
LAMA1	rs765966942	-	-	Y2287D	Uncertain	-
LAMA1	rs765641919	-	-	F2724S	Uncertain	-
LAMA1	rs767890976	-	-	Y258C	Uncertain	-
LAMA1	rs767425492	-	-	L2838Q	Uncertain	-
LAMA1	rs767473694	-	-	I2743V	Uncertain	-
LAMA1	rs768876579	-	-	N2954S	Uncertain	-
LAMA1	rs768959834	-	-	G268D	Uncertain	-
LAMA1	rs769166400	-	-	V2120L	Uncertain	-
LAMA1	rs769167410	-	-	S2749R	Uncertain	-
LAMA1	rs1006176867	-	-	T661I	Uncertain	-
LAMA1	rs531537646	-	-	D699E	Uncertain	-
LAMA1	rs112194576	-	-	R222P	Benign	-
LAMA1	rs768464853	-	-	S1911N	Uncertain	-
LAMA1	rs768494041	-	-	D1866N	Uncertain	-
LAMA1	rs768509515	-	-	R1180C	Uncertain	-
LAMA1	rs769418742	-	-	R225C	Uncertain	-
LAMA1	rs532906078	-	-	G3064R	Uncertain	-
LAMA1	rs113762855	-	-	H2205R	Uncertain	-
LAMA1	rs770312992	-	-	G2750S	Uncertain	-
LAMA1	rs770539898	-	-	I758V	Uncertain	-
LAMA1	rs770612301	-	-	A761V	Uncertain	-
LAMA1	rs942040538	-	-	D112G	Uncertain	-
LAMA1	rs1007849590	-	-	C364R	Uncertain	-
LAMA1	rs771666646	-	-	A2168E	Uncertain	-
LAMA1	rs773363402	-	-	I2594V	Uncertain	-
LAMA1	rs773554476	-	-	V2512G	Uncertain	-
LAMA1	rs773656174	-	-	A2406D	Uncertain	-
LAMA1	rs773676812	-	-	A681S	Uncertain	-
LAMA1	rs772280540	-	-	I2595V	Uncertain	-
LAMA1	rs772309506	-	-	N2334D	Uncertain	-
LAMA1	rs773993211	-	-	T2335A	Uncertain	-
LAMA1	rs772869681	-	-	H2952R	Uncertain	-
LAMA1	rs772971444	-	-	N1908Y	Uncertain	-
LAMA1	rs537430800	-	-	T2822A	Uncertain	-
LAMA1	rs774757412	-	-	L1657V	Uncertain	-
LAMA1	rs775774243	-	-	H2584R	Uncertain	-
LAMA1	rs139804199	-	-	Y185F	Uncertain	-
LAMA1	rs1011732027	-	-	T183A	Uncertain	-
LAMA1	rs776143638	-	-	I271V	Uncertain	-
LAMA1	rs776148166	-	-	Y1904H	Uncertain	-
[truncated: 915 more rows]
